# Supplementary material for: N-Butyladamantane-1-carboxamide
Source: Acta Crystallogr Sect E Struct Rep Online. 2009 Sep 19;65(Pt 10):o2492. doi: 10.1107/S1600536809036897 (PMC2970321; doi:10.1107/S1600536809036897)
Supplement: Supplementary file 1 [file e-65-o2492-sup1.cif]

##############################################################################
###                                                                        ###
###        Electronic paper (Acta Crystallographica Section E)             ###
###                                                                        ###
##############################################################################
#                                                                            #
# This CIF contains the data in a paper accepted for publication in Acta     #
# Crystallographica Section E. It conforms to the requirements of Notes      #
# for Authors for Section E, and has been peer reviewed under the auspices   #
# of the IUCr Commission on Journals.                                        #
#                                                                            #
# Full details of the Crystallographic Information File format               #
# are given in the paper "The Crystallographic Information File (CIF):       #
# a New Standard Archive File for Crystallography" by S. R. Hall, F. H.      #
# Allen and I. D. Brown [Acta Cryst. (1991), A47, 655-685].                  #
#                                                                            #
# The current version of the core CIF dictionary is obtainable from          #
# ftp://ftp.iucr.org/pub/cif_core.dic. The current version number is 2.4.    #
#                                                                            #
# Software is freely available for graphical display of the structure(s) in  #
# this CIF.  For information consult the CIF home page http://www.iucr.org/  #
# cif/home.html                                                              #
#                                                                            #
# This file may be used for bona fide research purposes within the           #
# scientific community so long as proper attribution is given to the journal # 
# article from which it was obtained.                                        #
#                                                                            #
##############################################################################
                                             
data_I
_audit_creation_method     SHELXL-97
_chemical_name_systematic
;
<i>N</i>-Butyladamantane-1-carboxamide
;
_chemical_name_common     ?
_chemical_formula_moiety     'C15 H25 N O'
_chemical_formula_sum     'C15 H25 N O'
_chemical_formula_iupac     'C15 H25 N O'
_chemical_formula_weight     235.36
_chemical_melting_point     ?
_symmetry_cell_setting     monoclinic
_symmetry_space_group_name_H-M     'C 2/c'
_symmetry_space_group_name_Hall     '-C 2yc'
loop_
    _symmetry_equiv_pos_as_xyz
    'x, y, z'
    '-x, y, -z+1/2'
    'x+1/2, y+1/2, z'
    '-x+1/2, y+1/2, -z+1/2'
    '-x, -y, -z'
    'x, -y, z-1/2'
    '-x+1/2, -y+1/2, -z'
    'x+1/2, -y+1/2, z-1/2'
_cell_length_a     32.257(7)
_cell_length_b     9.4353(19)
_cell_length_c     9.5328(19)
_cell_angle_alpha     90.00
_cell_angle_beta     101.69(3)
_cell_angle_gamma     90.00
_cell_volume     2841.1(10)
_cell_formula_units_Z     8
_cell_measurement_reflns_used     4730
_cell_measurement_theta_min     3.02
_cell_measurement_theta_max     27.76
_cell_measurement_temperature     298(2)
_exptl_crystal_description     'Prism'
_exptl_crystal_colour     'Colourless'
_exptl_crystal_size_max     0.20
_exptl_crystal_size_mid     0.20
_exptl_crystal_size_min     0.20
_exptl_crystal_density_diffrn     1.100
_exptl_crystal_density_meas     ?
_exptl_crystal_density_method     'not measured'
_exptl_crystal_F_000     1040
_exptl_absorpt_coefficient_mu     0.068
_exptl_absorpt_correction_type     none
_exptl_absorpt_process_details     ?
_exptl_absorpt_correction_T_min     .
_exptl_absorpt_correction_T_max     .
_exptl_special_details
;
;
_diffrn_ambient_temperature     298(2)
_diffrn_radiation_type     MoK\a
_diffrn_radiation_wavelength     0.71073
_diffrn_radiation_source     'fine-focus sealed tube'
_diffrn_radiation_monochromator     graphite
_diffrn_measurement_device_type     'Rigaku SCXmini diffractometer'
_diffrn_measurement_method     '\w scans'
_diffrn_detector_area_resol_mean     13.6612
_diffrn_reflns_number     14458
_diffrn_reflns_av_R_equivalents     0.0774
_diffrn_reflns_av_sigmaI/netI     0.0707
_diffrn_reflns_theta_min     3.04
_diffrn_reflns_theta_max     27.48
_diffrn_reflns_theta_full     27.48
_diffrn_measured_fraction_theta_max     0.999
_diffrn_measured_fraction_theta_full     0.999
_diffrn_reflns_limit_h_min     -41
_diffrn_reflns_limit_h_max     41
_diffrn_reflns_limit_k_min     -12
_diffrn_reflns_limit_k_max     12
_diffrn_reflns_limit_l_min     -12
_diffrn_reflns_limit_l_max     12
_diffrn_standards_number     0
_diffrn_standards_interval_count     .
_diffrn_standards_interval_time     .
_diffrn_standards_decay_%     ?
_refine_special_details
;
Refinement of <i>F</i>^2^ against ALL reflections. The weighted <i>R</i>-factor
<i>wR</i> and goodness of fit <i>S</i> are based on <i>F</i>^2^, conventional
<i>R</i>-factors <i>R</i> are based on <i>F</i>, with <i>F</i> set to zero for
negative <i>F</i>^2^. The threshold expression of <i>F</i>^2^ >
\s(<i>F</i>^2^) is used only for calculating <i>R</i>-factors(gt) <i>etc</i>.
and is not relevant to the choice of reflections for refinement.
<i>R</i>-factors based on <i>F</i>^2^ are statistically about twice as large
as those based on <i>F</i>, and <i>R</i>- factors based on ALL data will be
even larger.
;
_reflns_number_total     3260
_reflns_number_gt     1544
_reflns_threshold_expression     I>2\s(I)
_refine_ls_structure_factor_coef     Fsqd
_refine_ls_matrix_type     full
_refine_ls_R_factor_all     0.1773
_refine_ls_R_factor_gt     0.0861
_refine_ls_wR_factor_gt     0.2007
_refine_ls_wR_factor_ref     0.2456
_refine_ls_goodness_of_fit_ref     1.037
_refine_ls_restrained_S_all     1.037
_refine_ls_number_reflns     3260
_refine_ls_number_parameters     155
_refine_ls_number_restraints     0
_refine_ls_hydrogen_treatment     constr
_refine_ls_weighting_scheme     calc
_refine_ls_weighting_details
         'calc w=1/[\s^2^(Fo^2^)+(0.0977P)^2^+2.0300P] where P=(Fo^2^+2Fc^2^)/3'
_atom_sites_solution_hydrogens     geom
_atom_sites_solution_primary     direct
_atom_sites_solution_secondary     difmap
_refine_ls_shift/su_max     0.000
_refine_ls_shift/su_mean     0.000
_refine_diff_density_max     0.355
_refine_diff_density_min     -0.317
_refine_ls_extinction_method     none
_refine_ls_extinction_coef     ?
loop_
    _atom_type_symbol
    _atom_type_description
    _atom_type_scat_dispersion_real
    _atom_type_scat_dispersion_imag
    _atom_type_scat_source
    'C' 'C' 0.0033 0.0016
                         'International Tables Vol C Tables 4.2.6.8 and 6.1.1.4'
    'H' 'H' 0.0000 0.0000
                         'International Tables Vol C Tables 4.2.6.8 and 6.1.1.4'
    'N' 'N' 0.0061 0.0033
                         'International Tables Vol C Tables 4.2.6.8 and 6.1.1.4'
    'O' 'O' 0.0106 0.0060
                         'International Tables Vol C Tables 4.2.6.8 and 6.1.1.4'
_computing_data_collection     'CrystalClear (Rigaku, 2005)'
_computing_cell_refinement     'CrystalClear (Rigaku, 2005)'
_computing_data_reduction     'CrystalClear (Rigaku, 2005)'
_computing_structure_solution     'SHELXS-97 (Sheldrick, 2008)'
_computing_structure_refinement     'SHELXL-97 (Sheldrick, 2008)'
_computing_molecular_graphics     'SHELXTL (Sheldrick, 2008)'
_computing_publication_material     'SHELXL-97 (Sheldrick, 2008)'
loop_
    _atom_site_type_symbol
    _atom_site_label
    _atom_site_fract_x
    _atom_site_fract_y
    _atom_site_fract_z
    _atom_site_U_iso_or_equiv
    _atom_site_adp_type
    _atom_site_calc_flag
    _atom_site_refinement_flags
    _atom_site_occupancy
    _atom_site_disorder_assembly
    _atom_site_disorder_group
    C C1 0.30657(10) -0.1173(4) 0.4805(4) 0.0671(10) Uani d . 1 . .
    H H1A 0.3025 -0.1014 0.5774 0.080 Uiso calc R 1 . .
    H H1B 0.3146 -0.2157 0.4733 0.080 Uiso calc R 1 . .
    C C2 0.26562(13) -0.0911(5) 0.3781(5) 0.0935(13) Uani d . 1 . .
    H H2A 0.2702 -0.1038 0.2813 0.112 Uiso calc R 1 . .
    H H2B 0.2453 -0.1622 0.3941 0.112 Uiso calc R 1 . .
    C C3 0.24721(15) 0.0484(6) 0.3883(7) 0.143(2) Uani d . 1 . .
    H H3A 0.2643 0.1164 0.3488 0.172 Uiso calc R 1 . .
    H H3B 0.2502 0.0705 0.4892 0.172 Uiso calc R 1 . .
    C C4 0.20314(15) 0.0729(6) 0.3200(7) 0.152(2) Uani d . 1 . .
    H H4A 0.1997 0.0609 0.2183 0.229 Uiso calc R 1 . .
    H H4B 0.1952 0.1677 0.3403 0.229 Uiso calc R 1 . .
    H H4C 0.1854 0.0065 0.3564 0.229 Uiso calc R 1 . .
    C C5 0.36027(8) 0.0693(3) 0.5470(3) 0.0431(7) Uani d . 1 . .
    C C6 0.39355(8) 0.1604(3) 0.4964(3) 0.0411(7) Uani d . 1 . .
    C C7 0.41628(10) 0.2560(4) 0.6189(3) 0.0615(9) Uani d . 1 . .
    H H7A 0.3957 0.3154 0.6524 0.074 Uiso calc R 1 . .
    H H7B 0.4303 0.1979 0.6984 0.074 Uiso calc R 1 . .
    C C8 0.44885(11) 0.3491(4) 0.5667(4) 0.0715(10) Uani d . 1 . .
    H H8 0.4630 0.4095 0.6456 0.086 Uiso calc R 1 . .
    C C9 0.48163(10) 0.2564(4) 0.5166(4) 0.0795(11) Uani d . 1 . .
    H H9A 0.5025 0.3155 0.4844 0.095 Uiso calc R 1 . .
    H H9B 0.4961 0.1981 0.5952 0.095 Uiso calc R 1 . .
    C C10 0.45958(10) 0.1630(4) 0.3948(4) 0.0614(9) Uani d . 1 . .
    H H10 0.4806 0.1031 0.3624 0.074 Uiso calc R 1 . .
    C C11 0.42699(9) 0.0688(3) 0.4458(3) 0.0525(8) Uani d . 1 . .
    H H11A 0.4411 0.0091 0.5238 0.063 Uiso calc R 1 . .
    H H11B 0.4134 0.0078 0.3680 0.063 Uiso calc R 1 . .
    C C12 0.37184(9) 0.2551(3) 0.3720(3) 0.0513(8) Uani d . 1 . .
    H H12A 0.3576 0.1965 0.2932 0.062 Uiso calc R 1 . .
    H H12B 0.3507 0.3140 0.4030 0.062 Uiso calc R 1 . .
    C C13 0.40482(11) 0.3492(3) 0.3218(3) 0.0619(9) Uani d . 1 . .
    H H13 0.3907 0.4089 0.2422 0.074 Uiso calc R 1 . .
    C C14 0.42639(12) 0.4422(4) 0.4441(4) 0.0773(11) Uani d . 1 . .
    H H14A 0.4056 0.5012 0.4765 0.093 Uiso calc R 1 . .
    H H14B 0.4467 0.5036 0.4121 0.093 Uiso calc R 1 . .
    C C15 0.43746(11) 0.2543(4) 0.2710(3) 0.0674(10) Uani d . 1 . .
    H H15A 0.4234 0.1945 0.1929 0.081 Uiso calc R 1 . .
    H H15B 0.4581 0.3125 0.2364 0.081 Uiso calc R 1 . .
    N N1 0.34081(7) -0.0273(3) 0.4547(2) 0.0582(7) Uani d . 1 . .
    H H1C 0.3501 -0.0278 0.3622 0.070 Uiso d R 1 . .
    O O1 0.35154(7) 0.0859(2) 0.6660(2) 0.0619(7) Uani d . 1 . .
loop_
    _atom_site_aniso_label
    _atom_site_aniso_U_11
    _atom_site_aniso_U_22
    _atom_site_aniso_U_33
    _atom_site_aniso_U_12
    _atom_site_aniso_U_13
    _atom_site_aniso_U_23
    C1 0.062(2) 0.075(2) 0.065(2) -0.0255(18) 0.0153(18) 0.0110(18)
    C2 0.074(3) 0.087(3) 0.123(4) -0.018(2) 0.028(3) 0.022(3)
    C3 0.086(3) 0.105(4) 0.244(7) 0.001(3) 0.044(4) 0.024(4)
    C4 0.085(4) 0.126(5) 0.245(8) 0.003(3) 0.030(4) 0.008(5)
    C5 0.0435(16) 0.0514(18) 0.0365(14) 0.0034(13) 0.0128(13) 0.0079(13)
    C6 0.0425(15) 0.0466(16) 0.0357(14) -0.0005(12) 0.0111(12) -0.0016(12)
    C7 0.069(2) 0.072(2) 0.0451(17) -0.0157(18) 0.0151(15) -0.0170(15)
    C8 0.076(2) 0.078(2) 0.061(2) -0.032(2) 0.0136(19) -0.0210(19)
    C9 0.055(2) 0.098(3) 0.085(3) -0.029(2) 0.0109(19) -0.003(2)
    C10 0.0479(17) 0.071(2) 0.072(2) -0.0038(16) 0.0278(17) -0.0084(18)
    C11 0.0473(16) 0.0553(19) 0.0565(18) 0.0001(14) 0.0142(14) 0.0015(14)
    C12 0.0528(17) 0.0508(18) 0.0497(17) -0.0002(14) 0.0090(14) 0.0037(14)
    C13 0.070(2) 0.056(2) 0.060(2) -0.0064(16) 0.0150(17) 0.0139(16)
    C14 0.093(3) 0.050(2) 0.094(3) -0.0227(19) 0.032(2) -0.0086(19)
    C15 0.070(2) 0.081(2) 0.059(2) -0.0260(19) 0.0307(17) -0.0057(18)
    N1 0.0609(16) 0.0749(18) 0.0441(13) -0.0258(14) 0.0234(12) -0.0055(13)
    O1 0.0715(15) 0.0796(16) 0.0407(11) -0.0063(12) 0.0263(11) 0.0002(11)
_geom_special_details
;
All e.s.d.'s (except the e.s.d. in the dihedral angle between two l.s. planes)
are estimated using the full covariance matrix. The cell e.s.d.'s are taken
into account individually in the estimation of e.s.d.'s in distances, angles
and torsion angles; correlations between e.s.d.'s in cell parameters are only
used when they are defined by crystal symmetry. An approximate (isotropic)
treatment of cell e.s.d.'s is used for estimating e.s.d.'s involving l.s.
planes.
;
loop_
    _geom_bond_atom_site_label_1
    _geom_bond_atom_site_label_2
    _geom_bond_site_symmetry_2
    _geom_bond_distance
    _geom_bond_publ_flag
    C1 N1 . 1.453(4) ?
    C1 C2 . 1.496(5) ?
    C1 H1A . 0.9700 ?
    C1 H1B . 0.9700 ?
    C2 C3 . 1.456(6) ?
    C2 H2A . 0.9700 ?
    C2 H2B . 0.9700 ?
    C3 C4 . 1.457(6) ?
    C3 H3A . 0.9700 ?
    C3 H3B . 0.9700 ?
    C4 H4A . 0.9600 ?
    C4 H4B . 0.9600 ?
    C4 H4C . 0.9600 ?
    C5 O1 . 1.232(3) ?
    C5 N1 . 1.333(3) ?
    C5 C6 . 1.527(4) ?
    C6 C11 . 1.535(4) ?
    C6 C12 . 1.536(4) ?
    C6 C7 . 1.539(4) ?
    C7 C8 . 1.528(4) ?
    C7 H7A . 0.9700 ?
    C7 H7B . 0.9700 ?
    C8 C9 . 1.522(5) ?
    C8 C14 . 1.523(5) ?
    C8 H8 . 0.9800 ?
    C9 C10 . 1.516(5) ?
    C9 H9A . 0.9700 ?
    C9 H9B . 0.9700 ?
    C10 C15 . 1.517(5) ?
    C10 C11 . 1.529(4) ?
    C10 H10 . 0.9800 ?
    C11 H11A . 0.9700 ?
    C11 H11B . 0.9700 ?
    C12 C13 . 1.535(4) ?
    C12 H12A . 0.9700 ?
    C12 H12B . 0.9700 ?
    C13 C14 . 1.512(4) ?
    C13 C15 . 1.533(5) ?
    C13 H13 . 0.9800 ?
    C14 H14A . 0.9700 ?
    C14 H14B . 0.9700 ?
    C15 H15A . 0.9700 ?
    C15 H15B . 0.9700 ?
    N1 H1C . 0.9861 ?
loop_
    _geom_angle_atom_site_label_1
    _geom_angle_atom_site_label_2
    _geom_angle_atom_site_label_3
    _geom_angle_site_symmetry_1
    _geom_angle_site_symmetry_3
    _geom_angle
    _geom_angle_publ_flag
    N1 C1 C2 . . 113.2(3) ?
    N1 C1 H1A . . 108.9 ?
    C2 C1 H1A . . 108.9 ?
    N1 C1 H1B . . 108.9 ?
    C2 C1 H1B . . 108.9 ?
    H1A C1 H1B . . 107.8 ?
    C3 C2 C1 . . 115.1(4) ?
    C3 C2 H2A . . 108.5 ?
    C1 C2 H2A . . 108.5 ?
    C3 C2 H2B . . 108.5 ?
    C1 C2 H2B . . 108.5 ?
    H2A C2 H2B . . 107.5 ?
    C2 C3 C4 . . 119.2(5) ?
    C2 C3 H3A . . 107.5 ?
    C4 C3 H3A . . 107.5 ?
    C2 C3 H3B . . 107.5 ?
    C4 C3 H3B . . 107.5 ?
    H3A C3 H3B . . 107.0 ?
    C3 C4 H4A . . 109.5 ?
    C3 C4 H4B . . 109.5 ?
    H4A C4 H4B . . 109.5 ?
    C3 C4 H4C . . 109.5 ?
    H4A C4 H4C . . 109.5 ?
    H4B C4 H4C . . 109.5 ?
    O1 C5 N1 . . 122.0(2) ?
    O1 C5 C6 . . 121.7(3) ?
    N1 C5 C6 . . 116.3(2) ?
    C5 C6 C11 . . 111.5(2) ?
    C5 C6 C12 . . 109.4(2) ?
    C11 C6 C12 . . 108.9(2) ?
    C5 C6 C7 . . 110.3(2) ?
    C11 C6 C7 . . 108.2(2) ?
    C12 C6 C7 . . 108.5(2) ?
    C8 C7 C6 . . 110.1(2) ?
    C8 C7 H7A . . 109.6 ?
    C6 C7 H7A . . 109.6 ?
    C8 C7 H7B . . 109.6 ?
    C6 C7 H7B . . 109.6 ?
    H7A C7 H7B . . 108.2 ?
    C9 C8 C14 . . 110.1(3) ?
    C9 C8 C7 . . 109.8(3) ?
    C14 C8 C7 . . 109.3(3) ?
    C9 C8 H8 . . 109.2 ?
    C14 C8 H8 . . 109.2 ?
    C7 C8 H8 . . 109.2 ?
    C10 C9 C8 . . 109.1(3) ?
    C10 C9 H9A . . 109.9 ?
    C8 C9 H9A . . 109.9 ?
    C10 C9 H9B . . 109.9 ?
    C8 C9 H9B . . 109.9 ?
    H9A C9 H9B . . 108.3 ?
    C9 C10 C15 . . 109.8(3) ?
    C9 C10 C11 . . 109.9(3) ?
    C15 C10 C11 . . 109.4(3) ?
    C9 C10 H10 . . 109.2 ?
    C15 C10 H10 . . 109.2 ?
    C11 C10 H10 . . 109.2 ?
    C10 C11 C6 . . 110.2(2) ?
    C10 C11 H11A . . 109.6 ?
    C6 C11 H11A . . 109.6 ?
    C10 C11 H11B . . 109.6 ?
    C6 C11 H11B . . 109.6 ?
    H11A C11 H11B . . 108.1 ?
    C13 C12 C6 . . 110.0(2) ?
    C13 C12 H12A . . 109.7 ?
    C6 C12 H12A . . 109.7 ?
    C13 C12 H12B . . 109.7 ?
    C6 C12 H12B . . 109.7 ?
    H12A C12 H12B . . 108.2 ?
    C14 C13 C15 . . 110.1(3) ?
    C14 C13 C12 . . 109.6(3) ?
    C15 C13 C12 . . 108.9(3) ?
    C14 C13 H13 . . 109.4 ?
    C15 C13 H13 . . 109.4 ?
    C12 C13 H13 . . 109.4 ?
    C13 C14 C8 . . 109.3(3) ?
    C13 C14 H14A . . 109.8 ?
    C8 C14 H14A . . 109.8 ?
    C13 C14 H14B . . 109.8 ?
    C8 C14 H14B . . 109.8 ?
    H14A C14 H14B . . 108.3 ?
    C10 C15 C13 . . 109.3(3) ?
    C10 C15 H15A . . 109.8 ?
    C13 C15 H15A . . 109.8 ?
    C10 C15 H15B . . 109.8 ?
    C13 C15 H15B . . 109.8 ?
    H15A C15 H15B . . 108.3 ?
    C5 N1 C1 . . 124.1(2) ?
    C5 N1 H1C . . 113.9 ?
    C1 N1 H1C . . 121.8 ?
loop_
    _geom_torsion_atom_site_label_1
    _geom_torsion_atom_site_label_2
    _geom_torsion_atom_site_label_3
    _geom_torsion_atom_site_label_4
    _geom_torsion_site_symmetry_1
    _geom_torsion_site_symmetry_2
    _geom_torsion_site_symmetry_3
    _geom_torsion_site_symmetry_4
    _geom_torsion
    _geom_torsion_publ_flag
    N1 C1 C2 C3 . . . . -65.2(5) ?
    C1 C2 C3 C4 . . . . -165.0(5) ?
    O1 C5 C6 C11 . . . . 126.9(3) ?
    N1 C5 C6 C11 . . . . -54.1(3) ?
    O1 C5 C6 C12 . . . . -112.6(3) ?
    N1 C5 C6 C12 . . . . 66.4(3) ?
    O1 C5 C6 C7 . . . . 6.6(4) ?
    N1 C5 C6 C7 . . . . -174.4(2) ?
    C5 C6 C7 C8 . . . . -178.8(3) ?
    C11 C6 C7 C8 . . . . 59.0(3) ?
    C12 C6 C7 C8 . . . . -59.0(3) ?
    C6 C7 C8 C9 . . . . -60.3(4) ?
    C6 C7 C8 C14 . . . . 60.5(4) ?
    C14 C8 C9 C10 . . . . -60.2(4) ?
    C7 C8 C9 C10 . . . . 60.1(4) ?
    C8 C9 C10 C15 . . . . 60.3(3) ?
    C8 C9 C10 C11 . . . . -60.1(4) ?
    C9 C10 C11 C6 . . . . 60.4(3) ?
    C15 C10 C11 C6 . . . . -60.2(3) ?
    C5 C6 C11 C10 . . . . 179.5(2) ?
    C12 C6 C11 C10 . . . . 58.8(3) ?
    C7 C6 C11 C10 . . . . -59.0(3) ?
    C5 C6 C12 C13 . . . . 179.0(2) ?
    C11 C6 C12 C13 . . . . -58.9(3) ?
    C7 C6 C12 C13 . . . . 58.6(3) ?
    C6 C12 C13 C14 . . . . -60.3(3) ?
    C6 C12 C13 C15 . . . . 60.2(3) ?
    C15 C13 C14 C8 . . . . -58.9(4) ?
    C12 C13 C14 C8 . . . . 61.0(4) ?
    C9 C8 C14 C13 . . . . 59.6(4) ?
    C7 C8 C14 C13 . . . . -61.1(4) ?
    C9 C10 C15 C13 . . . . -59.7(3) ?
    C11 C10 C15 C13 . . . . 61.0(3) ?
    C14 C13 C15 C10 . . . . 59.2(3) ?
    C12 C13 C15 C10 . . . . -61.0(3) ?
    O1 C5 N1 C1 . . . . 2.9(5) ?
    C6 C5 N1 C1 . . . . -176.1(3) ?
    C2 C1 N1 C5 . . . . 115.9(4) ?
loop_
    _geom_hbond_atom_site_label_D
    _geom_hbond_atom_site_label_H
    _geom_hbond_atom_site_label_A
    _geom_hbond_site_symmetry_A
    _geom_hbond_distance_DH
    _geom_hbond_distance_HA
    _geom_hbond_distance_DA
    _geom_hbond_angle_DHA
    N1 H1C O1 6 0.99 1.96 2.896(3) 158
data_New_Global_Publ_Block
_journal_date_recd_electronic     2009-08-25
_journal_date_accepted     2009-09-12
_journal_name_full     'Acta Crystallographica, Section E'
_journal_year     2009
_journal_volume     65
_journal_issue     10
_journal_page_first     o2492
_journal_page_last     o2492
_journal_paper_category     QO
_journal_coeditor_code     HB5069
_publ_contact_author_name     'Weiwei SiMa'
_publ_contact_author_address
;
Ordered Matter Science Research Center, Southeast UniVersity,
Nanjing 210096, P. R. China
;
_publ_contact_author_email     'nysima@126.com'
_publ_contact_author_fax     '86-25-52090626'
_publ_contact_author_phone     '86-25-52090626'
_publ_section_title
;
<i>N</i>-Butyladamantane-1-carboxamide
;
loop_
    _publ_author_name
    _publ_author_footnote
    _publ_author_address
    'SiMa, Weiwei' .
;
Ordered Matter Science Research Center,
College of Chemistry and Chemical Engineering,
Southeast University, Nanjing 210096,
People's Republic of China
;
_publ_section_synopsis     .
