# Supplementary material for: N-Butyladamantane-1-carboxamide
Source: Acta Crystallogr Sect E Struct Rep Online. 2009 Sep 19;65(Pt 10):o2492. doi: 10.1107/S1600536809036897 (PMC2970321; doi:10.1107/S1600536809036897)
Supplement: Supplementary file 2 [file e-65-o2492-Isup2.hkl]

# 
# h,k,l, Fc-squared, Fo-squared, sigma(Fo-squared) and status flag 
# 
data_I
_shelx_title ' a in C2/c' 
_shelx_refln_list_code          4 
_shelx_F_calc_maximum      255.66 
_exptl_crystal_F_000      1040.00 
_reflns_d_resolution_high  0.7701 
 
loop_ 
 _symmetry_equiv_pos_as_xyz 
 'x, y, z' 
 '-x, y, -z+1/2' 
 'x+1/2, y+1/2, z' 
 '-x+1/2, y+1/2, -z+1/2' 
 '-x, -y, -z' 
 'x, -y, z-1/2' 
 '-x+1/2, -y+1/2, -z' 
 'x+1/2, -y+1/2, z-1/2' 
 
_cell_length_a    32.2573 
_cell_length_b     9.4353 
_cell_length_c     9.5328 
_cell_angle_alpha  90.000 
_cell_angle_beta  101.695 
_cell_angle_gamma  90.000 
 
_shelx_F_squared_multiplier     1.000 
 
loop_ 
 _refln_index_h 
 _refln_index_k 
 _refln_index_l 
 _refln_F_squared_calc 
 _refln_F_squared_meas 
 _refln_F_squared_sigma 
 _refln_observed_status 
   6   0   0    15115.93    14273.12    136.85 o 
   8   0   0     1569.22     1275.79     26.32 o 
  10   0   0     8371.23     8375.61    129.87 o 
  12   0   0     1587.12     1670.48     36.62 o 
  14   0   0     2370.04     2387.06     53.45 o 
  16   0   0       15.74       11.62     11.83 o 
  18   0   0     3129.02     2700.79     68.12 o 
  20   0   0     2013.20     1670.25     51.19 o 
  22   0   0      269.03      227.94     24.29 o 
  24   0   0      227.19      263.18     21.06 o 
  26   0   0      119.72      135.92     17.20 o 
  28   0   0        1.49       10.49     15.29 o 
  30   0   0       23.17       27.16     14.36 o 
  32   0   0      118.00      138.72     23.84 o 
  34   0   0      202.52      169.72     36.08 o 
  36   0   0       15.34       34.59     27.10 o 
  38   0   0        0.18       27.91     32.98 o 
  40   0   0        0.30       12.48     39.95 o 
   5   1   0      433.81      365.35      9.52 o 
   7   1   0    14946.05    14847.69    136.99 o 
   9   1   0     2069.14     2669.27     34.15 o 
  11   1   0     3815.62     3086.69     41.68 o 
  13   1   0     5132.39     5009.17     68.87 o 
  15   1   0      141.37      143.00      8.75 o 
  17   1   0      339.17      375.05     12.99 o 
  19   1   0       32.92       37.37      6.88 o 
  21   1   0      219.54      209.01     12.32 o 
  23   1   0      643.91      685.08     23.48 o 
  25   1   0       28.23       30.91      9.38 o 
  27   1   0      547.63      463.99     32.18 o 
  29   1   0        7.48       15.10      9.69 o 
  31   1   0        1.27       16.57     10.53 o 
  33   1   0      115.06      149.97     22.79 o 
  35   1   0        5.01       -6.97     16.38 o 
  37   1   0        3.15       26.08     19.77 o 
  39   1   0        7.95       18.62     28.15 o 
   0   2   0      261.32      606.77    103.34 o 
   2   2   0    31930.29    27846.15    229.72 o 
   4   2   0        5.25       20.32      3.43 o 
   6   2   0      412.74      246.08     10.05 o 
   8   2   0      102.14       94.76      5.37 o 
  10   2   0     4899.82     5303.15     69.01 o 
  12   2   0     2716.45     2902.97     45.37 o 
  14   2   0     1051.71     1128.43     24.23 o 
  16   2   0      235.92      246.78     11.92 o 
  18   2   0      222.19      170.96     10.69 o 
  20   2   0      597.45      546.75     23.76 o 
  22   2   0      580.44      535.72     20.96 o 
  24   2   0        0.44       13.05      8.65 o 
  26   2   0      253.31      260.51     17.64 o 
  28   2   0      180.95      175.37     16.12 o 
  30   2   0       27.80       42.91     12.97 o 
  32   2   0       10.53       18.01     13.53 o 
  34   2   0        0.83       -1.09     12.21 o 
  36   2   0       11.74        9.52     16.60 o 
  38   2   0        0.02       16.93     22.28 o 
  40   2   0        2.11      -26.50     37.67 o 
   1   3   0      248.69      250.89     10.78 o 
   3   3   0      136.66      130.19      6.70 o 
   5   3   0      842.72      809.60     24.83 o 
   7   3   0      989.92     1033.41     27.35 o 
   9   3   0     1466.15     1507.12     25.88 o 
  11   3   0       21.03       25.84      7.82 o 
  13   3   0     1921.84     2156.54     42.24 o 
  15   3   0       26.61       50.83      6.97 o 
  17   3   0      133.10      160.12     11.80 o 
  19   3   0      182.50      201.62     12.43 o 
  21   3   0       20.71       21.77      9.73 o 
  23   3   0       61.44       83.18     10.98 o 
  25   3   0       42.80       46.10     13.20 o 
  27   3   0      413.44      389.13     24.28 o 
  29   3   0       86.58       86.54     14.76 o 
  31   3   0       20.32       20.65     11.84 o 
  33   3   0       58.68       55.28     18.02 o 
  35   3   0        3.36       12.62     18.95 o 
  37   3   0        0.00      -24.51     27.63 o 
  39   3   0        3.21       80.49     46.76 o 
   0   4   0       61.25       83.50     34.68 o 
   2   4   0     1589.85     1336.15     23.75 o 
   4   4   0      337.42      275.91     10.49 o 
   6   4   0       64.53       53.43      3.60 o 
   8   4   0       42.30       54.78      7.54 o 
  10   4   0      261.42      277.00     13.52 o 
  12   4   0     1319.79     1531.32     31.77 o 
  14   4   0      860.43      688.33     20.13 o 
  16   4   0      189.50      199.76     14.00 o 
  18   4   0       12.53       29.69      9.61 o 
  20   4   0     1405.86     1348.87     39.90 o 
  22   4   0      282.36      315.16     19.49 o 
  24   4   0      369.83      390.32     21.44 o 
  26   4   0      213.48      266.99     19.98 o 
  28   4   0      163.08      165.83     20.57 o 
  30   4   0       33.73       43.47     13.17 o 
  32   4   0       38.00       14.11     18.78 o 
  34   4   0        0.78       23.65     17.18 o 
  36   4   0        0.60       18.03     22.76 o 
  38   4   0        3.09       -5.43     30.99 o 
   1   5   0      276.35      297.12      8.45 o 
   3   5   0      626.63      592.56     16.79 o 
   5   5   0       38.44       28.44      6.02 o 
   7   5   0       43.98       62.94     10.32 o 
   9   5   0      118.72       97.80     11.33 o 
  11   5   0      350.83      294.73     15.98 o 
  13   5   0      326.80      272.46     17.45 o 
  15   5   0      101.92      135.06     17.76 o 
  17   5   0      210.16      225.98     15.55 o 
  19   5   0      628.17      609.91     25.60 o 
  21   5   0      281.98      297.64     19.86 o 
  23   5   0       80.38       71.65     13.84 o 
  25   5   0        5.81      -10.93     10.93 o 
  27   5   0       19.03        6.96     10.40 o 
  29   5   0        1.35        2.69     11.04 o 
  31   5   0        3.78       15.20     16.41 o 
  33   5   0        0.28       -0.36     12.86 o 
  35   5   0        8.47       34.91     24.80 o 
  37   5   0        4.88       84.90     53.27 o 
   0   6   0     2554.55     2362.77     97.24 o 
   2   6   0      330.62      257.10     21.54 o 
   4   6   0       30.63       38.71      6.40 o 
   6   6   0        0.00        3.52      5.71 o 
   8   6   0       90.38       95.42     11.21 o 
  10   6   0      345.93      352.64     22.55 o 
  12   6   0       39.26       38.62     13.05 o 
  14   6   0     3553.26     3270.86     90.52 o 
  16   6   0      703.81      592.44     23.08 o 
  18   6   0     1174.94     1023.69     32.74 o 
  20   6   0      473.59      474.23     23.88 o 
  22   6   0      133.69      154.31     16.12 o 
  24   6   0       84.73       75.19     16.78 o 
  26   6   0        4.23       -5.45     12.34 o 
  28   6   0        9.54        9.33     12.47 o 
  30   6   0        0.54       23.64     17.27 o 
  32   6   0        9.23        5.84     16.38 o 
  34   6   0       21.04       30.20     24.18 o 
   1   7   0       34.91       51.70     14.19 o 
   3   7   0       44.53       47.09     21.94 o 
   5   7   0      110.29       96.77     18.86 o 
   7   7   0       98.45      106.96     14.80 o 
   9   7   0       24.36       44.69     12.54 o 
  11   7   0      243.92      223.75     19.85 o 
  13   7   0      462.88      430.61     36.45 o 
  15   7   0       90.65       96.93     16.17 o 
  17   7   0       28.53       14.98     12.48 o 
  19   7   0        0.64        7.39     12.27 o 
  21   7   0      257.93      241.54     24.71 o 
  23   7   0        3.04       24.69     15.34 o 
  25   7   0       59.41       62.78     19.90 o 
  27   7   0        3.62      -11.57     14.76 o 
  29   7   0        0.04       -1.32     17.04 o 
  31   7   0       35.11       34.43     24.51 o 
  33   7   0        1.14      -23.74     25.68 o 
   0   8   0       14.21       11.12     17.45 o 
   2   8   0        6.77       30.17     15.01 o 
   4   8   0        2.38        5.52     11.98 o 
   6   8   0       36.89       50.97     16.40 o 
   8   8   0        8.10       30.87     15.37 o 
  10   8   0      187.63      169.24     25.77 o 
  12   8   0       20.32       36.33     13.13 o 
  14   8   0       97.19      101.92     18.27 o 
  16   8   0       17.13       63.86     25.67 o 
  18   8   0       59.68       57.64     17.57 o 
  20   8   0       16.31       17.73     14.84 o 
  22   8   0        6.32        8.09     15.27 o 
  24   8   0        0.21      -19.04     19.04 o 
  26   8   0       47.84       19.53     18.99 o 
  28   8   0      289.89      284.95     43.28 o 
  30   8   0        0.75       -2.80     19.61 o 
   1   9   0       26.39       49.59     18.08 o 
   3   9   0        0.13        2.35     13.68 o 
   5   9   0      104.96      119.95     20.70 o 
   7   9   0      110.72      122.62     29.11 o 
   9   9   0        9.88       -7.52     14.38 o 
  11   9   0       46.68       50.72     19.91 o 
  13   9   0       10.30       22.16     25.03 o 
  15   9   0        2.43       10.35     15.65 o 
  17   9   0        4.62       35.81     23.38 o 
  19   9   0        0.05      -18.95     21.92 o 
  21   9   0        4.71       13.28     21.30 o 
  23   9   0        2.83       19.91     33.34 o 
  25   9   0       21.82       41.49     29.55 o 
  27   9   0       26.94       34.25     29.92 o 
   0  10   0      562.75      489.62     62.06 o 
   2  10   0      184.05      225.45     30.82 o 
   4  10   0      111.10      137.88     27.07 o 
   6  10   0      181.73      162.65     29.55 o 
   8  10   0        0.21       14.80     18.79 o 
  10  10   0        0.18       23.99     20.67 o 
  12  10   0        1.85       55.82     46.91 o 
  14  10   0        0.16       55.81     51.55 o 
  16  10   0        5.01       67.60     26.54 o 
  18  10   0        4.02       46.08     29.27 o 
  20  10   0        0.25       14.05     22.46 o 
  22  10   0        0.79       29.38     24.97 o 
   1  11   0       55.83       67.09     24.74 o 
   3  11   0        1.76       39.10     24.43 o 
   5  11   0       26.41        9.47     23.90 o 
   7  11   0       12.09       -4.05     28.51 o 
   9  11   0        1.02       13.96     20.12 o 
  11  11   0        0.29       39.42     22.91 o 
  13  11   0       12.60       28.78     22.22 o 
  15  11   0        0.01        1.72     19.90 o 
  17  11   0        0.74       -3.61     21.67 o 
   0  12   0      115.30      134.82     65.61 o 
   2  12   0       15.89      -18.00     29.51 o 
   4  12   0       23.22       27.46     25.61 o 
   6  12   0        8.18       42.79     27.37 o 
   8  12   0        9.91       24.64     31.84 o 
 -41   1   1        0.41      -25.85     35.37 o 
 -39   1   1        0.25       11.27     33.99 o 
 -37   1   1        2.57      -29.44     29.44 o 
 -35   1   1        2.61        0.38     12.67 o 
 -33   1   1       18.62       24.51     12.34 o 
 -31   1   1       50.94       78.62     14.05 o 
 -29   1   1       12.98       30.67     12.00 o 
 -27   1   1       12.25       10.16      8.48 o 
 -25   1   1      374.00      338.29     17.91 o 
 -23   1   1       56.17       61.67      9.16 o 
 -21   1   1      166.30      150.17     13.40 o 
 -19   1   1        7.27        8.99      9.07 o 
 -17   1   1      322.95      450.27     13.81 o 
 -15   1   1      185.47      228.89      9.22 o 
 -13   1   1      976.80      947.87     18.25 o 
 -11   1   1      751.92      883.95     19.20 o 
  -9   1   1     4934.53     5033.17     57.22 o 
  -7   1   1      123.05      106.14      5.36 o 
  -5   1   1    20002.56    16904.72    120.45 o 
  -3   1   1    33145.03    26493.31    291.40 o 
  -1   1   1     2207.37     2196.51     35.18 o 
   1   1   1    22469.14    18317.89     95.39 o 
   3   1   1    65361.55    45344.84    323.92 o 
   5   1   1        7.25        4.89      2.29 o 
   7   1   1      670.36      716.96     11.21 o 
   9   1   1     1305.97     1344.96     23.86 o 
  11   1   1        0.29       10.61      6.17 o 
  13   1   1      705.27      755.62     19.61 o 
  15   1   1      776.84      767.98     17.23 o 
  17   1   1      501.30      497.54     14.54 o 
  19   1   1       10.49       12.14      6.02 o 
  21   1   1       45.25       73.49      9.12 o 
  23   1   1      109.43      133.10     19.00 o 
  25   1   1       15.57       29.24      8.26 o 
  27   1   1      122.96      132.24     21.38 o 
  29   1   1      235.28      226.40     20.06 o 
  31   1   1      351.34      320.52     31.72 o 
  33   1   1        0.02       42.78     19.57 o 
  35   1   1      154.20      137.50     28.00 o 
  37   1   1       83.21       51.38     23.54 o 
  39   1   1        8.55       50.31     28.84 o 
 -40   2   1        0.11       28.36     31.67 o 
 -38   2   1        0.70       36.95     29.77 o 
 -36   2   1        4.44       14.79     16.33 o 
 -34   2   1       10.66       16.41     12.73 o 
 -32   2   1      100.03       99.72     16.29 o 
 -30   2   1      721.36      645.23     29.11 o 
 -28   2   1        0.84       14.41      9.38 o 
 -26   2   1      469.83      424.57     22.39 o 
 -24   2   1      389.39      388.46     22.38 o 
 -22   2   1        4.51       13.17      8.11 o 
 -20   2   1       94.04      115.72     10.70 o 
 -18   2   1      174.92      182.32     16.83 o 
 -16   2   1      291.04      349.84     12.83 o 
 -14   2   1     1428.76     1538.46     29.72 o 
 -12   2   1     1263.08     1331.56     24.36 o 
 -10   2   1      284.95      356.31     11.90 o 
  -8   2   1     9559.99     9095.75    104.18 o 
  -6   2   1     9099.88     8817.28     94.71 o 
  -4   2   1     1016.13     1201.79     25.08 o 
  -2   2   1      575.76      465.41     19.58 o 
   0   2   1     1215.70     1204.29     35.59 o 
   2   2   1      554.47      583.67     19.19 o 
   4   2   1    13944.69    13877.14    158.13 o 
   6   2   1     8321.69     8437.00     96.31 o 
   8   2   1      158.30      179.83      7.11 o 
  10   2   1     2084.66     1888.70     29.35 o 
  12   2   1     2411.00     2327.30     37.89 o 
  14   2   1      142.46      134.57      7.86 o 
  16   2   1      744.51      658.12     26.28 o 
  18   2   1       45.06       58.63      7.17 o 
  20   2   1        0.01       21.01     11.71 o 
  22   2   1      310.72      306.72     15.22 o 
  24   2   1      505.82      453.12     19.23 o 
  26   2   1      523.43      479.46     41.87 o 
  28   2   1       16.02       20.63     12.98 o 
  30   2   1      445.28      401.42     29.38 o 
  32   2   1        8.98        8.87     16.05 o 
  34   2   1       29.45       54.31     22.68 o 
  36   2   1        0.82       37.59     29.39 o 
  38   2   1        1.52        6.65     26.19 o 
 -39   3   1        3.04      -23.30     52.71 o 
 -37   3   1        0.81        2.51     23.13 o 
 -35   3   1        2.50       30.21     40.44 o 
 -33   3   1       31.03       29.29     15.71 o 
 -31   3   1      223.33      173.65     19.70 o 
 -29   3   1      518.70      522.58     28.58 o 
 -27   3   1     1153.33     1130.09     40.08 o 
 -25   3   1      156.41      144.38     14.91 o 
 -23   3   1      446.77      421.05     20.98 o 
 -21   3   1      440.96      372.57     17.89 o 
 -19   3   1       18.85        4.52      6.79 o 
 -17   3   1      110.57      119.23     13.40 o 
 -15   3   1      742.47      925.05     23.20 o 
 -13   3   1      514.83      531.77     18.73 o 
 -11   3   1    20693.55    20100.42    258.62 o 
  -9   3   1      341.85      523.85     13.64 o 
  -7   3   1      246.87      368.52     10.10 o 
  -5   3   1     3177.27     2843.90     35.99 o 
  -3   3   1     1644.35     1471.09     27.31 o 
  -1   3   1     2376.16     2342.20     46.71 o 
   1   3   1      647.25      618.16     21.29 o 
   3   3   1    13743.71    12839.28    129.78 o 
   5   3   1      456.73      408.67     12.87 o 
   7   3   1     2355.20     2380.53     48.08 o 
   9   3   1      116.21      127.07      7.26 o 
  11   3   1      353.85      368.45     12.52 o 
  13   3   1     1656.81     1862.75     36.33 o 
  15   3   1      414.06      415.22     14.79 o 
  17   3   1        3.81       44.49     10.29 o 
  19   3   1      336.87      355.99     16.24 o 
  21   3   1      114.94       90.16     13.09 o 
  23   3   1      137.80      155.57     17.98 o 
  25   3   1       23.92       41.98     10.89 o 
  27   3   1      270.41      258.90     19.14 o 
  29   3   1      191.87      214.22     22.70 o 
  31   3   1       51.56       29.57     15.41 o 
  33   3   1       34.55       39.39     19.65 o 
  35   3   1        2.68        8.83     17.53 o 
  37   3   1       27.27       14.88     23.40 o 
 -38   4   1        0.04       -0.40     24.55 o 
 -36   4   1        1.41       -3.74     22.79 o 
 -34   4   1        7.79      -20.41     20.41 o 
 -32   4   1      121.63      101.19     20.77 o 
 -30   4   1       36.34       39.26     13.92 o 
 -28   4   1        1.38       -0.43     12.20 o 
 -26   4   1        0.55       -2.19      8.88 o 
 -24   4   1      134.48      130.33     14.22 o 
 -22   4   1       73.31       99.98     14.62 o 
 -20   4   1       75.53       80.48     10.98 o 
 -18   4   1       98.33       86.82     10.57 o 
 -16   4   1      189.27      272.18     17.60 o 
 -14   4   1        0.47        3.48      5.43 o 
 -12   4   1      758.67      805.24     21.30 o 
 -10   4   1     2701.11     2930.49     73.30 o 
  -8   4   1     1617.05     1545.16     27.46 o 
  -6   4   1        0.02       13.22      5.75 o 
  -4   4   1      455.63      472.37     14.19 o 
  -2   4   1      210.10      209.88     18.02 o 
   0   4   1      324.03      300.03     17.93 o 
   2   4   1        1.25       -5.50      5.50 o 
   4   4   1     1366.27     1435.51     28.32 o 
   6   4   1     2680.46     2942.03     50.54 o 
   8   4   1      104.38      130.40     17.31 o 
  10   4   1     1414.36     1359.05     28.93 o 
  12   4   1      133.77      112.02      8.97 o 
  14   4   1      239.40      250.40     17.35 o 
  16   4   1     1776.17     1775.06     43.17 o 
  18   4   1        6.32       23.43      8.53 o 
  20   4   1      381.31      352.31     19.35 o 
  22   4   1      196.22      221.10     17.43 o 
  24   4   1      582.82      606.48     34.68 o 
  26   4   1      273.21      275.01     20.75 o 
  28   4   1        8.36       -0.76     10.31 o 
  30   4   1       10.93       11.60     14.29 o 
  32   4   1        1.26        3.23     13.86 o 
  34   4   1       36.83       68.13     35.93 o 
  36   4   1        0.03       42.26     32.92 o 
 -37   5   1        0.03       24.41     55.21 o 
 -35   5   1        7.62        5.45     30.93 o 
 -33   5   1        2.24       16.47     17.09 o 
 -31   5   1       45.52       66.05     20.27 o 
 -29   5   1       11.20       69.15     20.47 o 
 -27   5   1       13.63        3.12      9.68 o 
 -25   5   1       48.83       97.09     14.50 o 
 -23   5   1       17.33       18.29     10.64 o 
 -21   5   1        6.07       17.16      9.49 o 
 -19   5   1      157.64      122.36     19.54 o 
 -17   5   1     1647.26     1525.79     56.23 o 
 -15   5   1        0.09        4.44      9.12 o 
 -13   5   1       36.88       32.23      7.10 o 
 -11   5   1       38.93       30.43      5.51 o 
  -9   5   1       46.05       39.91      8.77 o 
  -7   5   1        5.81        1.27      7.59 o 
  -5   5   1      272.96      176.13      6.38 o 
  -3   5   1      195.97      178.86     14.45 o 
  -1   5   1     1060.78      907.18     18.94 o 
   1   5   1      269.29      208.56     11.85 o 
   3   5   1      492.74      505.69     16.47 o 
   5   5   1        0.03       -4.57      6.69 o 
   7   5   1      323.10      260.73      7.86 o 
   9   5   1      377.77      413.84     14.86 o 
  11   5   1      709.38      701.75     26.72 o 
  13   5   1      314.48      271.46     13.88 o 
  15   5   1     2766.67     2739.80     61.85 o 
  17   5   1     9069.31     8777.96    168.27 o 
  19   5   1       16.87       39.06     12.24 o 
  21   5   1     1010.09      988.73     35.19 o 
  23   5   1       55.74       83.22     14.01 o 
  25   5   1       14.74       -0.69      9.41 o 
  27   5   1       28.47       20.49     14.36 o 
  29   5   1        0.43       -3.03     12.17 o 
  31   5   1       21.12       23.15     16.46 o 
  33   5   1        2.35      -13.48     17.83 o 
  35   5   1       16.82       44.76     30.27 o 
 -36   6   1        7.80        9.71     50.49 o 
 -34   6   1       19.78       65.37     52.62 o 
 -32   6   1        5.84       11.56     17.62 o 
 -30   6   1        1.47        2.00     13.90 o 
 -28   6   1        4.14        0.65     14.01 o 
 -26   6   1        0.36       17.16     12.85 o 
 -24   6   1       99.68      135.64     18.78 o 
 -22   6   1       53.04       65.79     12.11 o 
 -20   6   1      195.65      123.38     14.34 o 
 -18   6   1       87.70      116.11     13.79 o 
 -16   6   1       52.06       57.21     10.91 o 
 -14   6   1      137.56      158.22     12.99 o 
 -12   6   1        7.94        5.61     11.91 o 
 -10   6   1       82.59      101.74     16.22 o 
  -8   6   1      207.52      144.58     12.58 o 
  -6   6   1      525.96      467.11     20.58 o 
  -4   6   1       53.00       47.78     13.68 o 
  -2   6   1       53.07       64.01     12.54 o 
   0   6   1       37.21       44.69     10.90 o 
   2   6   1      248.96      256.98     21.38 o 
   4   6   1        5.46        0.92      8.19 o 
   6   6   1        0.09       19.10     21.29 o 
   8   6   1        5.86        9.55     12.50 o 
  10   6   1       77.22      125.19     20.65 o 
  12   6   1       15.52       32.07     21.46 o 
  14   6   1      788.04      721.51     33.25 o 
  16   6   1        0.26        7.63      7.26 o 
  18   6   1        9.17       16.08     11.77 o 
  20   6   1        1.72        1.51      8.85 o 
  22   6   1      134.02      130.98     15.73 o 
  24   6   1       67.07       57.09     14.75 o 
  26   6   1       18.95       15.22     13.34 o 
  28   6   1        2.50        5.42     19.06 o 
  30   6   1        0.68       -0.23     14.91 o 
  32   6   1        8.11       29.55     23.55 o 
  34   6   1        5.41      106.67     85.24 o 
 -33   7   1        2.18       -7.62     22.70 o 
 -31   7   1      204.98      207.37     37.05 o 
 -29   7   1       49.56       61.08     21.91 o 
 -27   7   1       55.37       68.59     21.39 o 
 -25   7   1      142.45      181.29     24.54 o 
 -23   7   1        0.01      -15.37     15.37 o 
 -21   7   1       58.27      102.88     18.53 o 
 -19   7   1       62.23       84.47     15.86 o 
 -17   7   1       69.67       85.30     15.14 o 
 -15   7   1       48.95       48.13     20.02 o 
 -13   7   1       64.25       75.86     14.96 o 
 -11   7   1        4.35       13.95      9.73 o 
  -9   7   1      267.45      270.02     17.58 o 
  -7   7   1        0.06       -4.92     10.55 o 
  -5   7   1      415.85      342.87     35.84 o 
  -3   7   1       25.86        7.27     11.84 o 
  -1   7   1        4.29        5.47     10.88 o 
   1   7   1       77.10       84.99     18.38 o 
   3   7   1       26.88        5.34     11.88 o 
   5   7   1      428.11      381.19     19.70 o 
   7   7   1      157.21      179.92     18.85 o 
   9   7   1      131.87      150.41     29.90 o 
  11   7   1      204.59      238.49     20.02 o 
  13   7   1       83.51       78.04     16.73 o 
  15   7   1      696.90      695.20     35.16 o 
  17   7   1      301.06      287.40     25.23 o 
  19   7   1      190.65      205.52     21.38 o 
  21   7   1       23.67       28.12     14.19 o 
  23   7   1       12.12       17.89     15.97 o 
  25   7   1       12.00       29.37     20.14 o 
  27   7   1       11.23       11.79     20.09 o 
  29   7   1       18.69       70.43     28.10 o 
  31   7   1       18.17       22.74     24.43 o 
 -30   8   1        5.65        9.36     25.57 o 
 -28   8   1       57.85       37.20     25.38 o 
 -26   8   1       64.21       21.98     24.74 o 
 -24   8   1        6.12       17.60     18.56 o 
 -22   8   1        0.51       34.21     19.54 o 
 -20   8   1        1.68       10.94     14.48 o 
 -18   8   1        2.52       14.04     12.64 o 
 -16   8   1      173.31      176.46     21.34 o 
 -14   8   1       65.49       73.28     24.33 o 
 -12   8   1      485.44      411.85     25.01 o 
 -10   8   1      880.86      887.74     46.48 o 
  -8   8   1      310.21      312.14     30.62 o 
  -6   8   1        2.20       16.28     14.23 o 
  -4   8   1        3.23       10.36     12.42 o 
  -2   8   1        0.63        3.73     11.45 o 
   0   8   1       52.03       87.52     23.71 o 
   2   8   1       51.71       65.17     23.47 o 
   4   8   1       56.35       80.72     20.58 o 
   6   8   1       72.34       83.50     17.78 o 
   8   8   1       67.04      106.72     18.63 o 
  10   8   1        9.09       35.33     16.45 o 
  12   8   1       79.06       96.84     15.99 o 
  14   8   1        9.17      -12.55     12.55 o 
  16   8   1        3.91       11.43     15.45 o 
  18   8   1        3.47        7.91     13.85 o 
  20   8   1        1.15        7.90     13.47 o 
  22   8   1        0.42        2.51     13.50 o 
  24   8   1       24.10       -6.11     17.14 o 
  26   8   1        0.03       15.59     19.86 o 
  28   8   1        0.83       16.04     20.08 o 
  30   8   1        4.07       -3.75     22.66 o 
 -27   9   1       20.69       10.22     24.98 o 
 -25   9   1      105.96       29.13     22.73 o 
 -23   9   1        8.99       -5.25     22.31 o 
 -21   9   1       34.21       38.44     22.06 o 
 -19   9   1        3.63       11.49     16.55 o 
 -17   9   1        0.49       36.71     19.32 o 
 -15   9   1       52.82       14.05     17.14 o 
 -13   9   1       35.54       40.80     26.51 o 
 -11   9   1      310.07      350.31     33.69 o 
  -9   9   1       24.65       24.86     18.32 o 
  -7   9   1      186.64      130.88     22.96 o 
  -5   9   1      243.02      220.92     31.72 o 
  -3   9   1      110.37      115.28     21.50 o 
  -1   9   1       68.33      105.47     28.19 o 
   1   9   1       28.71       20.10     15.10 o 
   3   9   1       12.78       10.85     14.96 o 
   5   9   1       70.32       70.87     19.26 o 
   7   9   1       23.81       22.47     18.11 o 
   9   9   1        8.37       11.36     17.29 o 
  11   9   1       12.78       19.73     16.67 o 
  13   9   1       16.05       -5.93     17.09 o 
  15   9   1       12.12       50.45     22.63 o 
  17   9   1        1.52       15.57     18.64 o 
  19   9   1        2.07       -9.58     36.76 o 
  21   9   1        5.77      -22.70     22.70 o 
  23   9   1        3.60        7.60     25.35 o 
  25   9   1       14.23       19.27     26.72 o 
 -24  10   1       14.87       87.23     33.29 o 
 -22  10   1       11.92       33.41     23.50 o 
 -20  10   1        0.04       14.21     20.83 o 
 -18  10   1       13.83       18.59     24.16 o 
 -16  10   1        6.04       16.84     20.75 o 
 -14  10   1        4.37       27.19     40.04 o 
 -12  10   1        3.82       33.29     22.60 o 
 -10  10   1        3.90       16.88     18.05 o 
  -8  10   1       47.68       80.52     23.95 o 
  -6  10   1       19.70       17.76     20.83 o 
  -4  10   1        6.12        6.29     17.47 o 
  -2  10   1      175.15      186.88     32.92 o 
   0  10   1        0.44       64.38     29.35 o 
   2  10   1      281.13      251.89     30.19 o 
   4  10   1        0.29       21.85     19.16 o 
   6  10   1       28.11       32.27     20.06 o 
   8  10   1        0.14       37.64     24.08 o 
  10  10   1        2.11       13.22     16.76 o 
  12  10   1        3.49       34.84     22.13 o 
  14  10   1        0.41        7.50     17.51 o 
  16  10   1       16.40       27.23     21.91 o 
  18  10   1        0.17       15.58     40.86 o 
  20  10   1       12.71       28.42     28.60 o 
  22  10   1        0.00       -1.30     31.08 o 
 -17  11   1        0.29       18.66     22.64 o 
 -15  11   1        1.39       26.26     23.03 o 
 -13  11   1        4.03      -21.91     21.91 o 
 -11  11   1        0.62       35.73     37.28 o 
  -9  11   1        0.21       -8.39     21.54 o 
  -7  11   1        2.53       13.62     18.54 o 
  -5  11   1       13.01       56.68     31.41 o 
  -3  11   1      203.59      221.97     34.41 o 
  -1  11   1       75.39      169.54     70.52 o 
   1  11   1      325.08      373.15     40.68 o 
   3  11   1      197.51      166.99     31.86 o 
   5  11   1        7.79       -0.21     18.40 o 
   7  11   1        8.50       42.19     24.05 o 
   9  11   1        0.54       31.98     21.36 o 
  11  11   1        0.98       22.46     20.22 o 
  13  11   1        9.07       15.22     24.34 o 
  15  11   1        2.13       -0.46     34.12 o 
  17  11   1       19.34       60.41     38.96 o 
  -8  12   1        5.81       31.03     24.33 o 
  -6  12   1        9.48       19.92     24.88 o 
  -4  12   1       38.62       15.14     22.35 o 
  -2  12   1        6.61       32.00     24.89 o 
   0  12   1        1.73        5.26     21.28 o 
   2  12   1        0.47      -26.77     26.77 o 
   4  12   1        1.30       21.63     23.61 o 
   6  12   1        0.32      -10.52     20.67 o 
 -40   0   2        2.94       -4.99     42.45 o 
 -38   0   2        0.72       32.74     37.73 o 
 -36   0   2        3.33       12.65     43.00 o 
 -34   0   2       57.56       51.65     26.64 o 
 -32   0   2       79.82       69.99     26.60 o 
 -30   0   2       91.72      100.43     19.15 o 
 -28   0   2        6.04       -3.37      9.65 o 
 -26   0   2      400.52      477.66     38.69 o 
 -24   0   2      380.54      423.09     24.47 o 
 -22   0   2     1638.11     1778.73     54.19 o 
 -20   0   2       67.82       55.39     10.30 o 
 -18   0   2      566.19      615.80     46.91 o 
 -16   0   2     1262.56     1225.67     34.23 o 
 -14   0   2        5.57        4.88      3.82 o 
 -12   0   2      559.96      623.58     15.23 o 
 -10   0   2      120.19      120.26     16.71 o 
  -8   0   2      713.31      740.57      9.63 o 
  -6   0   2     1745.75     1651.20     14.22 o 
  -4   0   2     2649.62     2885.66    100.43 o 
  -2   0   2     6575.09     5193.07     68.84 o 
   0   0   2    28094.16    22774.63    227.32 o 
   2   0   2       80.00       84.56      4.66 o 
   4   0   2     2546.68     2233.23     39.04 o 
   6   0   2      691.17      715.61     21.26 o 
   8   0   2      411.43      365.54     13.01 o 
  10   0   2       68.17       51.73      7.56 o 
  12   0   2      391.00      346.13     39.81 o 
  14   0   2      375.74      366.12     12.82 o 
  16   0   2     1889.57     1984.76     75.92 o 
  18   0   2     1102.92     1023.25     50.40 o 
  20   0   2        0.60       -1.47     14.63 o 
  22   0   2       41.22       67.99     27.60 o 
  24   0   2        4.22       26.83     48.00 o 
  26   0   2       16.08       29.25     18.78 o 
  28   0   2       42.02      137.26     31.38 o 
  30   0   2       17.31       29.96     23.34 o 
  32   0   2      925.56      938.39     79.91 o 
  34   0   2      791.73      795.79    102.79 o 
  36   0   2       70.48      111.74     44.46 o 
  38   0   2       98.48      119.33     44.55 o 
 -41   1   2        3.47      -19.78     29.96 o 
 -39   1   2        1.91       14.01     21.65 o 
 -37   1   2        0.23       13.82     15.92 o 
 -35   1   2       30.57        9.69     18.78 o 
 -33   1   2       44.77       47.67     13.09 o 
 -31   1   2      190.52      165.17     16.41 o 
 -29   1   2       17.09       37.32     10.28 o 
 -27   1   2      195.53      193.63     14.46 o 
 -25   1   2      195.74      192.07     13.33 o 
 -23   1   2     1581.36     1506.49     38.42 o 
 -21   1   2       50.04       57.07      7.42 o 
 -19   1   2      208.85      206.74     10.88 o 
 -17   1   2      379.19      355.80     11.51 o 
 -15   1   2     1848.18     2058.49     33.23 o 
 -13   1   2       91.00      130.12      5.50 o 
 -11   1   2      401.70      407.46     10.54 o 
  -9   1   2      668.71      561.78     21.06 o 
  -7   1   2       49.32       57.96      4.43 o 
  -5   1   2    19130.38    17332.94    146.05 o 
  -3   1   2    33089.51    27402.75    214.84 o 
  -1   1   2    16868.77    14355.50    131.43 o 
   1   1   2      239.52      226.11      6.74 o 
   3   1   2      140.98      125.19      7.27 o 
   5   1   2     7021.36     7028.62     81.78 o 
   7   1   2      157.13      178.59      5.95 o 
   9   1   2        0.38        6.22      7.20 o 
  11   1   2      664.76      567.92     19.53 o 
  13   1   2     1613.97     1547.48     22.92 o 
  15   1   2     1180.26     1006.60     43.23 o 
  17   1   2       33.49       17.13      7.72 o 
  19   1   2        2.67        9.57      8.39 o 
  21   1   2        3.37        8.63     11.79 o 
  23   1   2       54.48       37.25     18.16 o 
  25   1   2        0.49       13.01      9.73 o 
  27   1   2       68.85      134.71     23.19 o 
  29   1   2      108.04      146.37     24.53 o 
  31   1   2        5.19      -12.91     16.65 o 
  33   1   2      150.01      152.74     28.03 o 
  35   1   2        0.83        3.00     17.13 o 
  37   1   2       35.31       34.89     22.33 o 
 -40   2   2        0.21      -47.44     47.44 o 
 -38   2   2        0.01       -7.40     20.15 o 
 -36   2   2        8.27       -4.65     16.06 o 
 -34   2   2       59.11       34.91     15.88 o 
 -32   2   2       46.04       62.32     13.76 o 
 -30   2   2      170.05      179.72     16.89 o 
 -28   2   2      216.20      173.03     16.92 o 
 -26   2   2       98.88      119.06     15.60 o 
 -24   2   2       82.44      129.70     12.02 o 
 -22   2   2      321.12      314.64     15.61 o 
 -20   2   2       47.45       43.73      7.85 o 
 -18   2   2      234.69      210.74     11.94 o 
 -16   2   2      330.74      362.64     12.33 o 
 -14   2   2    11415.86    12566.55    177.70 o 
 -12   2   2     1463.41     1824.13     35.01 o 
 -10   2   2    20463.11    20170.10    232.98 o 
  -8   2   2    11973.94    12115.51    136.12 o 
  -6   2   2      253.80      313.99      9.51 o 
  -4   2   2        2.47       31.66      6.64 o 
  -2   2   2        2.15        0.33      3.22 o 
   0   2   2     3823.29     4133.13     50.32 o 
   2   2   2       17.71       21.07      4.15 o 
   4   2   2    12865.90    12748.21    140.49 o 
   6   2   2     7824.11     7953.81    112.79 o 
   8   2   2      161.50      205.47      9.36 o 
  10   2   2       49.19       74.10      5.12 o 
  12   2   2      675.78      624.73     19.10 o 
  14   2   2      162.66      164.12      8.37 o 
  16   2   2      109.45      102.42      6.76 o 
  18   2   2       17.54       26.79      6.14 o 
  20   2   2      167.88      155.05     14.61 o 
  22   2   2        1.52        6.14      9.98 o 
  24   2   2      214.54      247.74     19.16 o 
  26   2   2        0.26        5.70     10.76 o 
  28   2   2       29.99       30.33     15.97 o 
  30   2   2       81.34       75.05     21.15 o 
  32   2   2       73.74      111.58     26.17 o 
  34   2   2       25.87       57.47     30.08 o 
  36   2   2       18.79       -1.24     16.80 o 
  38   2   2        1.93        3.16     18.68 o 
 -39   3   2        4.56       67.97     63.81 o 
 -37   3   2        0.00       10.80     19.74 o 
 -35   3   2       14.27       42.33     22.06 o 
 -33   3   2       62.68       90.15     18.25 o 
 -31   3   2       74.53      108.78     16.92 o 
 -29   3   2      286.65      252.55     23.32 o 
 -27   3   2      323.78      294.71     20.38 o 
 -25   3   2       80.88      103.34     19.46 o 
 -23   3   2       11.39       32.39      9.78 o 
 -21   3   2       18.47       23.77      8.07 o 
 -19   3   2       75.60       68.53      8.81 o 
 -17   3   2      143.04      175.73     11.39 o 
 -15   3   2     1595.07     1636.36     37.58 o 
 -13   3   2     5187.27     6624.85    102.45 o 
 -11   3   2     4643.83     5500.64     83.45 o 
  -9   3   2     5034.04     5523.12     78.33 o 
  -7   3   2      110.12      105.96      6.97 o 
  -5   3   2      226.51      151.38      7.22 o 
  -3   3   2      289.11      360.03     13.10 o 
  -1   3   2       14.96       30.47      8.12 o 
   1   3   2      534.69      571.78     13.26 o 
   3   3   2      460.94      520.05     12.09 o 
   5   3   2     6550.03     7058.82     93.57 o 
   7   3   2     3964.40     4154.17     65.86 o 
   9   3   2      929.63      899.39     20.21 o 
  11   3   2      385.02      433.03     13.55 o 
  13   3   2       58.79       62.25     10.16 o 
  15   3   2      132.22      129.39     12.93 o 
  17   3   2       67.15       95.24     12.57 o 
  19   3   2       10.06       12.62      9.31 o 
  21   3   2      412.38      349.04     22.78 o 
  23   3   2      122.07       98.15     14.53 o 
  25   3   2       19.28       38.49     13.05 o 
  27   3   2       15.76       34.39     13.67 o 
  29   3   2        0.03       20.78     15.93 o 
  31   3   2        5.90        8.46     15.78 o 
  33   3   2        0.01       -0.62     14.83 o 
  35   3   2        1.21       -7.61     17.60 o 
  37   3   2        1.23        0.47     18.17 o 
 -38   4   2        0.55       33.02     29.22 o 
 -36   4   2       81.55       30.02     31.40 o 
 -34   4   2        2.92        1.58     13.22 o 
 -32   4   2        6.35       11.05     19.58 o 
 -30   4   2      187.26      185.99     18.95 o 
 -28   4   2      178.52      164.27     17.87 o 
 -26   4   2       13.29       22.74     10.34 o 
 -24   4   2      158.85      137.12     14.97 o 
 -22   4   2        8.94       19.65      9.79 o 
 -20   4   2      107.41      151.07     18.98 o 
 -18   4   2       44.17       48.40      9.20 o 
 -16   4   2     1107.92     1342.89     37.39 o 
 -14   4   2      855.20      943.61     26.29 o 
 -12   4   2        5.65       -1.00      8.28 o 
 -10   4   2       22.68       29.32      6.45 o 
  -8   4   2     7409.54     7431.02    107.63 o 
  -6   4   2        3.45       -0.91      7.57 o 
  -4   4   2      918.92      902.85     18.71 o 
  -2   4   2      456.39      481.76     14.43 o 
   0   4   2       17.68       38.51     12.09 o 
   2   4   2      609.03      588.83     23.37 o 
   4   4   2      752.54      827.04     30.96 o 
   6   4   2     3471.64     3607.85     57.55 o 
   8   4   2      118.37      134.66     11.33 o 
  10   4   2       56.27       63.95      7.58 o 
  12   4   2     2891.02     2753.51     53.83 o 
  14   4   2      975.42      967.60     26.70 o 
  16   4   2     1201.49     1126.07     31.17 o 
  18   4   2       30.14       45.22     11.66 o 
  20   4   2      511.41      570.09     23.83 o 
  22   4   2       13.21       26.95      8.79 o 
  24   4   2       20.52       33.95     14.38 o 
  26   4   2       31.44       47.56     16.79 o 
  28   4   2        9.81       14.98     14.79 o 
  30   4   2        0.20       11.90     18.03 o 
  32   4   2        0.01       -7.48     18.34 o 
  34   4   2        1.53       25.37     34.39 o 
  36   4   2        4.17      -11.63     22.38 o 
 -37   5   2        1.19        0.99     27.26 o 
 -35   5   2       22.10       63.53     61.45 o 
 -33   5   2       28.02       39.10     17.06 o 
 -31   5   2        3.96       13.04     12.36 o 
 -29   5   2       45.27       18.62     19.07 o 
 -27   5   2        0.39       15.33     10.66 o 
 -25   5   2        2.27       -3.36      9.86 o 
 -23   5   2        0.55        0.51      8.20 o 
 -21   5   2        4.97       -6.73      8.52 o 
 -19   5   2        0.46       18.14      9.86 o 
 -17   5   2        9.42       18.55     14.03 o 
 -15   5   2       96.78      186.99     13.00 o 
 -13   5   2      245.75      292.19     14.06 o 
 -11   5   2      217.93      226.17     13.23 o 
  -9   5   2       40.84       56.34      7.05 o 
  -7   5   2      935.98      859.08     20.05 o 
  -5   5   2     2034.36     1961.42     35.19 o 
  -3   5   2      427.47      473.23     35.88 o 
  -1   5   2       37.75       37.49      6.06 o 
   1   5   2       77.02       64.63      5.98 o 
   3   5   2      502.90      480.81     12.73 o 
   5   5   2      613.78      666.31     23.04 o 
   7   5   2        0.15        8.81      8.22 o 
   9   5   2      713.27      668.94     24.98 o 
  11   5   2       36.29       47.40     13.32 o 
  13   5   2      150.10      170.58     13.52 o 
  15   5   2      518.84      536.33     26.18 o 
  17   5   2      422.43      417.62     21.73 o 
  19   5   2      731.33      640.18     32.16 o 
  21   5   2       53.63       36.61     10.92 o 
  23   5   2       10.47       -2.42     10.76 o 
  25   5   2        4.16       -8.08     12.84 o 
  27   5   2        3.95       18.32     14.67 o 
  29   5   2       21.48        9.12     13.63 o 
  31   5   2        6.33        8.85     20.75 o 
  33   5   2        6.16      -12.38     24.86 o 
  35   5   2        2.39       14.12     26.73 o 
 -36   6   2       39.40       23.93     31.86 o 
 -34   6   2        0.04       40.18     32.74 o 
 -32   6   2        1.05       12.19     24.00 o 
 -30   6   2       20.37       30.48     13.32 o 
 -28   6   2       56.98       60.47     18.28 o 
 -26   6   2        1.91       14.23     10.42 o 
 -24   6   2        6.08        3.66      8.83 o 
 -22   6   2        0.19       21.30     10.05 o 
 -20   6   2       25.47       34.33     10.67 o 
 -18   6   2       54.10       97.52     16.03 o 
 -16   6   2       58.45       72.22     12.26 o 
 -14   6   2        5.01       11.11      6.59 o 
 -12   6   2        0.85        9.16      6.00 o 
 -10   6   2      270.38      225.20     16.44 o 
  -8   6   2      129.08      114.34      8.54 o 
  -6   6   2       14.77       20.74     11.26 o 
  -4   6   2      293.52      274.02     17.74 o 
  -2   6   2      309.93      271.35      9.62 o 
   0   6   2       43.44       37.90     11.20 o 
   2   6   2      481.26      428.10     17.49 o 
   4   6   2        3.57        1.29      8.17 o 
   6   6   2      103.46       80.57     12.20 o 
   8   6   2      270.13      256.05     22.39 o 
  10   6   2        1.32       -2.71      8.94 o 
  12   6   2      320.29      369.55     25.27 o 
  14   6   2     1158.56     1101.01     33.16 o 
  16   6   2      180.64      153.83     14.52 o 
  18   6   2     2510.59     2356.66     64.44 o 
  20   6   2      425.12      387.24     22.59 o 
  22   6   2       23.89        5.55     10.37 o 
  24   6   2        5.63       11.64     12.79 o 
  26   6   2       23.01       25.76     19.86 o 
  28   6   2        7.67      -18.17     19.35 o 
  30   6   2        8.69        1.34     19.75 o 
  32   6   2       22.49       78.99     37.85 o 
 -33   7   2        2.71       -1.12     37.18 o 
 -31   7   2       28.23       27.20     23.65 o 
 -29   7   2        1.96       15.17     16.80 o 
 -27   7   2        0.96       17.09     21.99 o 
 -25   7   2        6.38       15.28     15.44 o 
 -23   7   2        3.35      -11.41     14.30 o 
 -21   7   2        3.85       11.41     11.56 o 
 -19   7   2       18.66       18.36     13.24 o 
 -17   7   2        2.05        2.37      9.86 o 
 -15   7   2      351.56      340.37     34.91 o 
 -13   7   2      568.97      444.35     25.26 o 
 -11   7   2       58.55       68.72     14.75 o 
  -9   7   2      472.67      443.99     22.94 o 
  -7   7   2      399.66      384.81     24.05 o 
  -5   7   2      401.30      408.64     30.53 o 
  -3   7   2       41.45       80.94     23.85 o 
  -1   7   2       96.03       87.06     17.34 o 
   1   7   2        4.18        4.26      7.33 o 
   3   7   2      202.79      208.93     22.81 o 
   5   7   2       79.19       91.43     12.35 o 
   7   7   2      241.65      220.09     20.86 o 
   9   7   2      114.58      142.14     17.32 o 
  11   7   2      334.76      258.10     21.60 o 
  13   7   2       77.28       81.86     15.81 o 
  15   7   2      225.25      224.60     28.04 o 
  17   7   2        0.08       -1.32     15.68 o 
  19   7   2       25.56       30.15     23.81 o 
  21   7   2        0.07       15.49     14.44 o 
  23   7   2       44.69       98.96     26.12 o 
  25   7   2        0.07       24.90     20.65 o 
  27   7   2        0.02        3.54     26.61 o 
  29   7   2       25.58       70.62     41.62 o 
  31   7   2        3.19       10.54     25.17 o 
 -30   8   2       59.50       65.46     27.22 o 
 -28   8   2      260.11      299.44     41.22 o 
 -26   8   2        0.00        5.26     15.92 o 
 -24   8   2       72.61       48.95     18.22 o 
 -22   8   2       19.86       23.05     16.35 o 
 -20   8   2        1.13       23.54     13.66 o 
 -18   8   2        3.95       -2.53     15.54 o 
 -16   8   2       36.59       60.40     14.91 o 
 -14   8   2      434.88      393.18     26.77 o 
 -12   8   2        5.52       -1.20     11.16 o 
 -10   8   2      729.20      753.74     45.36 o 
  -8   8   2       61.50      130.66     22.63 o 
  -6   8   2       10.19       10.89     12.86 o 
  -4   8   2       48.37      119.28     25.86 o 
  -2   8   2        2.89       -0.17     11.29 o 
   0   8   2       86.94      120.21     19.42 o 
   2   8   2      154.88      190.65     27.12 o 
   4   8   2      645.93      631.49     38.13 o 
   6   8   2      721.89      626.97     39.56 o 
   8   8   2       61.69       42.57     12.50 o 
  10   8   2       34.26       39.79     17.15 o 
  12   8   2       23.02       21.52     13.20 o 
  14   8   2        6.24       19.71     14.10 o 
  16   8   2        0.25        0.45     11.14 o 
  18   8   2       11.45       11.95     14.69 o 
  20   8   2       30.64       41.67     17.08 o 
  22   8   2        3.53        6.83     16.32 o 
  24   8   2       17.28       10.15     22.22 o 
  26   8   2        3.50       -1.90     17.35 o 
  28   8   2       16.65        7.26     23.02 o 
 -27   9   2        9.26      229.94    140.38 o 
 -25   9   2       28.67       21.57     20.52 o 
 -23   9   2       37.56       39.04     20.78 o 
 -21   9   2       17.83       15.66     20.19 o 
 -19   9   2        2.49       11.97     17.32 o 
 -17   9   2       36.02       21.58     18.69 o 
 -15   9   2      226.34      200.59     29.84 o 
 -13   9   2       13.04        9.26     15.07 o 
 -11   9   2        3.86        2.19     18.89 o 
  -9   9   2      228.09      221.80     28.52 o 
  -7   9   2      124.51      152.39     26.44 o 
  -5   9   2       30.68       50.18     21.17 o 
  -3   9   2       14.03       53.84     34.88 o 
  -1   9   2       37.98       56.53     19.23 o 
   1   9   2       55.83       41.45     17.54 o 
   3   9   2        8.05        7.86     14.06 o 
   5   9   2      198.04      204.09     28.35 o 
   7   9   2        0.23       14.98     15.46 o 
   9   9   2        0.01       21.46     16.68 o 
  11   9   2        6.74        8.58     15.64 o 
  13   9   2        9.56       41.25     21.53 o 
  15   9   2        0.88        9.74     17.09 o 
  17   9   2        1.75       16.88     25.22 o 
  19   9   2       11.49       31.82     31.54 o 
  21   9   2        0.83       46.90     28.06 o 
  23   9   2        0.60       66.17     32.59 o 
  25   9   2       29.20       15.16     26.79 o 
 -24  10   2        9.98      -17.34     28.59 o 
 -22  10   2       16.24       17.30     22.35 o 
 -20  10   2        1.17       -7.88     20.86 o 
 -18  10   2        1.30        5.41     18.23 o 
 -16  10   2        1.84       27.40     20.85 o 
 -14  10   2        1.82        6.62     16.31 o 
 -12  10   2        3.18       41.28     21.19 o 
 -10  10   2        4.86       19.26     18.86 o 
  -8  10   2       16.97       13.28     20.05 o 
  -6  10   2       41.22        8.78     21.29 o 
  -4  10   2        0.05        0.83     15.28 o 
  -2  10   2      138.38       71.22     21.96 o 
   0  10   2       65.60       68.21     23.27 o 
   2  10   2       15.34       19.68     17.94 o 
   4  10   2       38.37       56.39     23.43 o 
   6  10   2       19.16       22.44     18.14 o 
   8  10   2        5.34      -17.73     21.59 o 
  10  10   2       11.69       28.33     21.83 o 
  12  10   2        0.15       -9.73     18.99 o 
  14  10   2        7.06       48.74     27.03 o 
  16  10   2       12.00       27.84     26.86 o 
  18  10   2        0.01      -21.63     28.13 o 
  20  10   2        0.38       24.80     40.19 o 
 -17  11   2        0.30       32.54     24.82 o 
 -15  11   2        0.00       51.45     30.17 o 
 -13  11   2        0.14       -8.90     22.68 o 
 -11  11   2        3.25       42.20     23.17 o 
  -9  11   2        2.71       26.66     21.91 o 
  -7  11   2       29.47       18.16     18.87 o 
  -5  11   2        3.05       16.16     20.06 o 
  -3  11   2       15.04       24.96     26.71 o 
  -1  11   2        2.65       17.75     26.87 o 
   1  11   2        0.27      -15.93     21.26 o 
   3  11   2        0.58       26.65     22.22 o 
   5  11   2       11.43       21.12     19.65 o 
   7  11   2        0.34      -14.66     20.05 o 
   9  11   2        3.57       26.25     20.39 o 
  11  11   2        3.19       25.65     22.96 o 
  13  11   2        2.42       -0.85     16.72 o 
  15  11   2        0.87       19.84     31.42 o 
  -6  12   2        0.74        0.34     18.31 o 
  -4  12   2        0.34        7.33     22.38 o 
  -2  12   2        2.06       37.47     34.52 o 
   0  12   2        0.73       14.69     23.87 o 
   2  12   2        2.11      -35.10     35.10 o 
 -41   1   3        8.89       19.44     57.71 o 
 -39   1   3        0.01       41.31     24.11 o 
 -37   1   3        1.18       24.11     19.69 o 
 -35   1   3        0.07        5.91     16.01 o 
 -33   1   3       33.30       23.79     16.55 o 
 -31   1   3       48.19       40.74     15.77 o 
 -29   1   3        5.92       -0.27     15.95 o 
 -27   1   3      569.38      528.80     27.79 o 
 -25   1   3      606.40      605.06     19.53 o 
 -23   1   3       90.89       97.85      8.50 o 
 -21   1   3      837.34      733.61     19.01 o 
 -19   1   3     2492.75     2534.50     42.39 o 
 -17   1   3        0.03        1.19      3.46 o 
 -15   1   3        7.52        4.74      3.31 o 
 -13   1   3     3062.67     3145.72     49.49 o 
 -11   1   3      839.19      973.67     41.27 o 
  -9   1   3      109.86       86.04      6.57 o 
  -7   1   3     2371.25     2414.78     33.39 o 
  -5   1   3     1290.37     1221.23     18.55 o 
  -3   1   3      323.12      331.55      8.85 o 
  -1   1   3      269.54      225.24     11.04 o 
   1   1   3    10491.27    10789.21    123.17 o 
   3   1   3     1079.09     1055.75     17.61 o 
   5   1   3     1598.08     1584.71     21.38 o 
   7   1   3      296.90      326.82     10.57 o 
   9   1   3     1409.63     1394.74     28.82 o 
  11   1   3       18.76       56.17     10.47 o 
  13   1   3        0.69        1.97      9.71 o 
  15   1   3       12.54       18.97      5.55 o 
  17   1   3       54.19       54.30     11.02 o 
  19   1   3      393.64      372.94     29.50 o 
  21   1   3        0.04       -2.23     11.69 o 
  23   1   3      129.03      147.73     21.04 o 
  25   1   3        4.46       51.24     17.22 o 
  27   1   3        3.40        6.29     14.19 o 
  29   1   3      161.54      196.70     28.57 o 
  31   1   3      128.09      218.18     33.69 o 
  33   1   3       64.94       45.03     22.36 o 
  35   1   3      171.00      170.83     35.87 o 
  37   1   3       31.75       28.80     25.83 o 
 -40   2   3        1.78        8.09     22.97 o 
 -38   2   3       12.19        1.76     16.03 o 
 -36   2   3        7.76       19.37     19.28 o 
 -34   2   3        4.52       -5.36     13.08 o 
 -32   2   3       29.11       47.92     18.30 o 
 -30   2   3      281.30      254.17     20.47 o 
 -28   2   3      746.82      660.19     29.67 o 
 -26   2   3        3.74       -4.85      7.26 o 
 -24   2   3       28.68       51.89     12.51 o 
 -22   2   3       13.35       16.03     11.15 o 
 -20   2   3        2.58       -1.54      4.57 o 
 -18   2   3       10.35       47.65      9.55 o 
 -16   2   3      454.27      484.70     21.36 o 
 -14   2   3     2991.30     2981.29     48.97 o 
 -12   2   3     2592.01     2911.65     42.56 o 
 -10   2   3     1090.16      988.32     18.60 o 
  -8   2   3     3526.08     3478.91     47.88 o 
  -6   2   3      154.34      152.52      6.53 o 
  -4   2   3      187.88      222.09     12.12 o 
  -2   2   3     3232.15     3045.09     56.07 o 
   0   2   3      297.98      420.75     16.67 o 
   2   2   3     4522.98     4430.95     60.80 o 
   4   2   3     3572.27     3931.54     64.99 o 
   6   2   3     3899.19     4684.03     77.89 o 
   8   2   3    10406.45    10608.48    129.32 o 
  10   2   3       37.20       30.55      7.88 o 
  12   2   3      105.67      167.58     11.12 o 
  14   2   3       99.24      144.24     14.65 o 
  16   2   3      290.84      245.79     16.04 o 
  18   2   3      164.93      177.91     20.04 o 
  20   2   3       35.83       -5.49     12.11 o 
  22   2   3        0.38       -5.48      8.30 o 
  24   2   3      283.20      195.56     24.31 o 
  26   2   3       11.74        6.90     13.90 o 
  28   2   3       78.92       64.04     20.27 o 
  30   2   3       30.39       19.84     18.15 o 
  32   2   3       20.72       30.60     31.19 o 
  34   2   3       22.64       30.94     22.86 o 
  36   2   3       18.39       -3.98     20.35 o 
 -39   3   3       49.08       75.84     32.88 o 
 -37   3   3       11.97       16.76     22.49 o 
 -35   3   3        0.24       10.00     18.21 o 
 -33   3   3        3.55       37.77     18.55 o 
 -31   3   3      177.45      173.83     32.25 o 
 -29   3   3       17.60       45.39     19.05 o 
 -27   3   3      339.19      290.31     18.54 o 
 -25   3   3       29.22       51.82     12.85 o 
 -23   3   3        0.39       11.63      8.42 o 
 -21   3   3       89.33      101.19      9.48 o 
 -19   3   3     1228.54     1397.28     39.89 o 
 -17   3   3      389.41      368.17     14.95 o 
 -15   3   3     2213.76     1941.26     51.20 o 
 -13   3   3     2218.01     2593.48     46.24 o 
 -11   3   3     6580.21     7005.99    103.21 o 
  -9   3   3       68.61       53.60      8.88 o 
  -7   3   3      465.81      539.52     23.35 o 
  -5   3   3     3683.58     3540.93     55.50 o 
  -3   3   3      226.82      224.34     11.93 o 
  -1   3   3     2034.37     2176.52     37.07 o 
   1   3   3      587.36      487.84     13.91 o 
   3   3   3     8410.42     9077.81    126.39 o 
   5   3   3      206.23      156.63      9.30 o 
   7   3   3    12379.96    12419.17    172.45 o 
   9   3   3     1374.62     1528.55     38.48 o 
  11   3   3      220.33      279.94     15.08 o 
  13   3   3       26.47       50.89     10.26 o 
  15   3   3       33.71       18.20      5.65 o 
  17   3   3       56.30       43.04     17.93 o 
  19   3   3      161.55      208.64     17.35 o 
  21   3   3     1997.38     1893.30     64.29 o 
  23   3   3       37.97       32.57     13.47 o 
  25   3   3       55.01       34.45     17.06 o 
  27   3   3        5.99        6.12     18.60 o 
  29   3   3        0.11       19.63     17.45 o 
  31   3   3       13.65       37.40     21.66 o 
  33   3   3        0.02        3.81     18.70 o 
  35   3   3        4.26       -1.74     18.64 o 
 -38   4   3        0.12       90.08     34.65 o 
 -36   4   3        5.08       21.47     20.49 o 
 -34   4   3        8.70       36.05     19.49 o 
 -32   4   3       35.20       29.63     18.83 o 
 -30   4   3       98.90      103.70     21.08 o 
 -28   4   3       79.83       91.92     14.10 o 
 -26   4   3      132.42      161.15     15.39 o 
 -24   4   3       11.43       10.36      8.70 o 
 -22   4   3        1.46       -8.48      8.48 o 
 -20   4   3       48.85       67.64     10.90 o 
 -18   4   3      455.02      446.97     18.72 o 
 -16   4   3      404.41      389.14     17.07 o 
 -14   4   3      347.00      414.37     16.67 o 
 -12   4   3      761.51      840.69     23.16 o 
 -10   4   3       95.41      164.87     10.16 o 
  -8   4   3       71.63       45.58      7.01 o 
  -6   4   3     2298.35     2193.65     40.81 o 
  -4   4   3      155.77      160.08     12.04 o 
  -2   4   3      310.65      338.56     18.94 o 
   0   4   3     1870.00     1952.04     54.26 o 
   2   4   3     1991.36     2202.88     51.44 o 
   4   4   3      172.08      193.46     11.79 o 
   6   4   3      996.99      920.72     23.36 o 
   8   4   3      236.44      344.84     13.22 o 
  10   4   3      866.90      880.82     24.14 o 
  12   4   3       16.70       24.04      9.28 o 
  14   4   3      267.99      331.78     15.75 o 
  16   4   3      316.72      317.08     20.32 o 
  18   4   3      263.48      248.37     19.64 o 
  20   4   3      402.88      347.79     26.29 o 
  22   4   3      409.42      380.64     25.52 o 
  24   4   3        5.03        9.95     11.02 o 
  26   4   3        0.55      -18.89     18.89 o 
  28   4   3        1.94      -16.64     18.02 o 
  30   4   3        5.06       63.28     52.58 o 
  32   4   3        7.53       38.43     23.87 o 
  34   4   3        8.08       14.66     21.02 o 
 -37   5   3        0.06       76.90     45.15 o 
 -35   5   3       13.79        4.78     28.55 o 
 -33   5   3       31.25       82.05     23.29 o 
 -31   5   3        2.26       20.45     15.45 o 
 -29   5   3        9.93       -6.11     12.94 o 
 -27   5   3        7.02       -2.79      8.71 o 
 -25   5   3        0.45       -0.58      8.18 o 
 -23   5   3       16.77       46.07     21.05 o 
 -21   5   3        4.19        5.14      9.37 o 
 -19   5   3       20.08        8.44      7.82 o 
 -17   5   3       28.22       19.18      8.58 o 
 -15   5   3       67.80       88.49     20.08 o 
 -13   5   3      519.70      479.29     20.26 o 
 -11   5   3       41.99       30.16      8.97 o 
  -9   5   3      249.98      291.61     20.04 o 
  -7   5   3     1127.69     1178.77     26.97 o 
  -5   5   3     1053.29     1020.03     25.15 o 
  -3   5   3       24.23       37.83     12.67 o 
  -1   5   3      129.50      139.63      9.20 o 
   1   5   3      355.03      483.25     16.17 o 
   3   5   3        3.06        7.30      5.67 o 
   5   5   3       62.53       78.21     16.18 o 
   7   5   3       19.20       20.03      6.73 o 
   9   5   3       20.77       25.60      9.44 o 
  11   5   3      122.48      134.10     13.74 o 
  13   5   3        5.42       -0.78      7.75 o 
  15   5   3      592.00      579.84     24.26 o 
  17   5   3      486.09      468.63     22.95 o 
  19   5   3       32.71       30.19     18.24 o 
  21   5   3      173.79      249.51     45.17 o 
  23   5   3      104.76      135.78     20.37 o 
  25   5   3        0.43      -15.30     15.30 o 
  27   5   3        8.72       36.47     24.59 o 
  29   5   3        1.14        1.07     16.05 o 
  31   5   3       10.89       -1.50     19.50 o 
  33   5   3        1.07       -0.61     18.93 o 
 -36   6   3        6.03        4.42     67.69 o 
 -34   6   3        0.03       86.35     34.90 o 
 -32   6   3        0.06        9.15     20.86 o 
 -30   6   3        0.63        1.95     13.20 o 
 -28   6   3        0.54        8.76     12.83 o 
 -26   6   3        0.88       12.32     11.23 o 
 -24   6   3        1.83        7.76     10.14 o 
 -22   6   3       26.63       36.72     12.05 o 
 -20   6   3        2.61       13.63      9.29 o 
 -18   6   3      155.22      130.84     18.53 o 
 -16   6   3       15.66       18.98      8.71 o 
 -14   6   3       87.82      103.66     11.40 o 
 -12   6   3       17.44       24.99     14.12 o 
 -10   6   3      153.02      181.24     14.60 o 
  -8   6   3        7.14       23.83      7.23 o 
  -6   6   3      400.78      350.75     19.46 o 
  -4   6   3      489.21      412.88     16.68 o 
  -2   6   3       16.46       16.07      5.81 o 
   0   6   3      171.45      189.25     14.19 o 
   2   6   3       38.63       67.48     20.15 o 
   4   6   3       11.30       28.34     14.08 o 
   6   6   3       21.37       41.67     11.24 o 
   8   6   3        4.71       25.23     10.84 o 
  10   6   3      102.45       95.16     10.92 o 
  12   6   3        0.83        8.51      8.24 o 
  14   6   3      447.92      456.98     22.71 o 
  16   6   3      103.53      132.22     20.35 o 
  18   6   3        0.19        0.44      9.24 o 
  20   6   3       77.19       78.63     15.65 o 
  22   6   3        3.27       -9.03     12.36 o 
  24   6   3        1.57       15.04     18.55 o 
  26   6   3        5.08        6.92     16.50 o 
  28   6   3       10.51       48.68     46.52 o 
  30   6   3        4.74       46.91     31.03 o 
  32   6   3        1.51       17.41     31.83 o 
 -33   7   3        2.51       27.88     33.58 o 
 -31   7   3       16.99       34.72     27.41 o 
 -29   7   3        0.76        0.31     16.70 o 
 -27   7   3       37.25      103.69     34.32 o 
 -25   7   3       19.33       14.32     14.39 o 
 -23   7   3        5.11       36.66     14.61 o 
 -21   7   3        0.33       -6.56     12.61 o 
 -19   7   3        4.64       12.46     11.72 o 
 -17   7   3       57.39       71.91     14.85 o 
 -15   7   3       56.77       34.86     14.44 o 
 -13   7   3      283.14      303.87     22.91 o 
 -11   7   3        0.33       11.03     10.73 o 
  -9   7   3       53.46       98.38     13.37 o 
  -7   7   3      265.18      254.51     17.86 o 
  -5   7   3       64.55       74.08     11.01 o 
  -3   7   3        7.27       16.54     10.00 o 
  -1   7   3        3.64        4.25      6.98 o 
   1   7   3      385.88      323.25     21.99 o 
   3   7   3      655.02      591.49     26.65 o 
   5   7   3      169.76      195.50     18.69 o 
   7   7   3      684.53      658.88     33.08 o 
   9   7   3      129.66      148.87     18.75 o 
  11   7   3      105.60       89.95     16.69 o 
  13   7   3       23.01       35.01     14.28 o 
  15   7   3        0.29        3.77     11.03 o 
  17   7   3       29.42       39.45     14.91 o 
  19   7   3       68.71       97.61     33.16 o 
  21   7   3        4.83        9.75     17.62 o 
  23   7   3       13.05       21.20     18.58 o 
  25   7   3       14.47       26.22     21.30 o 
  27   7   3        3.69      -26.49     26.49 o 
  29   7   3        4.49       34.88     29.08 o 
 -30   8   3        0.70      324.26    232.32 o 
 -28   8   3       10.29       21.63     21.72 o 
 -26   8   3       23.69       51.11     24.54 o 
 -24   8   3        0.51       33.03     26.27 o 
 -22   8   3        0.01        0.54     11.96 o 
 -20   8   3       12.19       35.83     25.50 o 
 -18   8   3      105.99      133.78     20.20 o 
 -16   8   3        7.10        5.46     11.34 o 
 -14   8   3       97.49       71.35     16.07 o 
 -12   8   3      656.45      579.33     31.26 o 
 -10   8   3       72.54       87.13     28.12 o 
  -8   8   3      134.25      146.97     22.32 o 
  -6   8   3       51.12       98.94     20.07 o 
  -4   8   3       18.91        5.25     12.62 o 
  -2   8   3       65.74       88.79     21.39 o 
   0   8   3       38.51       18.90     17.30 o 
   2   8   3      151.62      173.53     30.23 o 
   4   8   3       89.35      114.53     15.55 o 
   6   8   3      110.83      123.73     21.22 o 
   8   8   3       14.07       16.56     14.45 o 
  10   8   3       23.37       35.14     13.98 o 
  12   8   3        4.73       24.87     13.82 o 
  14   8   3       12.72        6.16     17.36 o 
  16   8   3        7.68       50.08     17.88 o 
  18   8   3       21.75       27.17     20.37 o 
  20   8   3       51.14       45.55     23.75 o 
  22   8   3      197.82      128.37     28.42 o 
  24   8   3        0.00       36.82     35.72 o 
  26   8   3       57.06       72.79     33.82 o 
 -27   9   3        0.01       14.05     26.51 o 
 -25   9   3        4.24        0.09     21.84 o 
 -23   9   3       17.00       31.25     22.10 o 
 -21   9   3        3.87       15.76     17.97 o 
 -19   9   3       35.27       28.46     19.43 o 
 -17   9   3        5.44        3.90     14.86 o 
 -15   9   3       13.17        9.76     19.78 o 
 -13   9   3       28.65       43.66     20.52 o 
 -11   9   3      164.19      165.93     29.36 o 
  -9   9   3       52.71      114.22     25.96 o 
  -7   9   3       21.22       18.48     15.81 o 
  -5   9   3        4.54        5.61     19.62 o 
  -3   9   3        2.65       -3.37     12.80 o 
  -1   9   3        0.31       13.30     15.75 o 
   1   9   3      174.76      179.89     25.65 o 
   3   9   3      103.77      111.39     27.11 o 
   5   9   3        0.00       17.65     16.32 o 
   7   9   3      255.04      275.98     33.34 o 
   9   9   3      193.91      168.22     29.14 o 
  11   9   3        2.15       -3.58     14.41 o 
  13   9   3       24.92       27.72     36.72 o 
  15   9   3        0.25      -12.36     17.24 o 
  17   9   3       36.44       46.17     39.85 o 
  19   9   3       22.84       46.67     31.19 o 
  21   9   3       82.12      146.79     51.52 o 
  23   9   3       35.42       51.69     34.57 o 
 -22  10   3       11.09       26.75     28.37 o 
 -20  10   3        0.04       42.50     24.89 o 
 -18  10   3        3.16       -3.36     16.75 o 
 -16  10   3        5.33        3.52     17.53 o 
 -14  10   3       20.00       20.22     20.13 o 
 -12  10   3       15.24        4.57     17.66 o 
 -10  10   3        4.01       -2.66     22.14 o 
  -8  10   3        2.81       24.60     21.22 o 
  -6  10   3        1.52       -3.87     17.26 o 
  -4  10   3        3.09      -13.23     16.86 o 
  -2  10   3       11.23       12.02     17.71 o 
   0  10   3        4.84       23.97     18.96 o 
   2  10   3       47.49       -0.13     15.30 o 
   4  10   3        0.39       32.93     32.53 o 
   6  10   3        1.53       12.53     18.03 o 
   8  10   3       22.73       14.35     17.84 o 
  10  10   3        0.19       -1.99     14.14 o 
  12  10   3        4.93       16.94     19.07 o 
  14  10   3       12.62       37.56     33.31 o 
  16  10   3        2.79       71.17     31.21 o 
  18  10   3        4.77        2.13     23.16 o 
 -17  11   3        0.22      -14.39     30.03 o 
 -15  11   3        1.61       -1.04     20.18 o 
 -13  11   3        1.41       14.89     23.84 o 
 -11  11   3        0.53        6.57     29.59 o 
  -9  11   3        0.42        9.32     22.75 o 
  -7  11   3        8.24      -22.70     22.70 o 
  -5  11   3        1.54       14.17     22.34 o 
  -3  11   3        1.70        5.29     18.72 o 
  -1  11   3        0.71        4.78     19.36 o 
   1  11   3       16.73       33.02     24.52 o 
   3  11   3        0.08        2.67     19.31 o 
   5  11   3        0.92       11.20     22.60 o 
   7  11   3        0.01       10.06     30.07 o 
   9  11   3        3.16       13.70     20.89 o 
  11  11   3        1.15        5.45     20.76 o 
  13  11   3        1.10        3.75     20.34 o 
 -40   0   4        2.16        5.87     28.40 o 
 -38   0   4       28.46       71.29     35.59 o 
 -36   0   4       36.38       15.62     23.34 o 
 -34   0   4        0.48       19.00     22.54 o 
 -32   0   4       60.48       34.56     25.66 o 
 -30   0   4      224.85      246.12     43.00 o 
 -28   0   4      739.02      618.86     51.22 o 
 -26   0   4      216.30      176.88     31.47 o 
 -24   0   4     9923.58     9698.39    358.39 o 
 -22   0   4     2818.45     2504.02    115.54 o 
 -20   0   4      375.56      344.55     33.74 o 
 -18   0   4      480.41      567.25     39.66 o 
 -16   0   4     2125.03     2063.22     84.41 o 
 -14   0   4      683.84      669.78     37.82 o 
 -12   0   4      876.55      881.97     40.41 o 
 -10   0   4        0.40       -2.60      2.60 o 
  -8   0   4      587.99      362.10     27.58 o 
  -6   0   4     1994.46     1720.67     57.88 o 
  -4   0   4     2581.62     2347.46     50.86 o 
  -2   0   4     5509.41     5155.91     99.32 o 
   0   0   4      248.51      158.03     10.48 o 
   2   0   4      374.88      541.00     20.34 o 
   4   0   4     1159.04     1450.85     33.35 o 
   6   0   4      259.11      179.48     16.29 o 
   8   0   4     1957.31     1622.93     78.42 o 
  10   0   4     5350.29     5471.69    179.82 o 
  12   0   4      272.59      266.27     40.78 o 
  14   0   4      290.50      259.81     29.31 o 
  16   0   4        3.81       37.94     17.26 o 
  18   0   4      428.61      384.65     62.56 o 
  20   0   4       15.86       32.40     22.38 o 
  22   0   4      151.78      206.50     36.97 o 
  24   0   4       21.58       84.60     27.84 o 
  26   0   4        5.45        9.48     26.08 o 
  28   0   4       34.69        1.94     31.63 o 
  30   0   4        0.76       24.14     28.52 o 
  32   0   4      106.92       65.66     35.51 o 
  34   0   4       96.93      152.77     80.46 o 
  36   0   4       51.66       39.41     42.56 o 
 -41   1   4        3.28       52.22     37.24 o 
 -39   1   4       16.12       30.69     27.66 o 
 -37   1   4        4.91       -7.60     18.77 o 
 -35   1   4        1.58        0.78     13.07 o 
 -33   1   4       18.12       46.51     18.02 o 
 -31   1   4       10.16      -12.56     20.32 o 
 -29   1   4        2.63       34.51     20.86 o 
 -27   1   4       96.11      101.29     18.52 o 
 -25   1   4      183.47      180.35     20.92 o 
 -23   1   4      206.78      239.87     23.37 o 
 -21   1   4      254.53      291.71     20.91 o 
 -19   1   4        6.99       21.65      7.82 o 
 -17   1   4      700.46      734.49     31.22 o 
 -15   1   4      526.30      622.64     26.82 o 
 -13   1   4        1.11       12.08      6.73 o 
 -11   1   4      353.03      397.43     13.86 o 
  -9   1   4      137.07      171.60      8.59 o 
  -7   1   4      232.77      233.67      9.74 o 
  -5   1   4      362.09      469.60     14.08 o 
  -3   1   4        0.75       18.78     10.31 o 
  -1   1   4     1770.89     1982.53     52.63 o 
   1   1   4      796.68      970.36     22.39 o 
   3   1   4     2149.76     2071.79     39.21 o 
   5   1   4       13.36        0.96      3.62 o 
   7   1   4      492.66      391.47     22.97 o 
   9   1   4       22.45        6.96      5.28 o 
  11   1   4     2178.00     2269.29     48.23 o 
  13   1   4      755.24      754.49     26.51 o 
  15   1   4        3.92       25.07     11.64 o 
  17   1   4      305.36      338.41     24.94 o 
  19   1   4       63.19       75.81     19.66 o 
  21   1   4      111.51      156.35     22.38 o 
  23   1   4        0.27       16.05     15.53 o 
  25   1   4        5.79      -15.41     15.41 o 
  27   1   4       82.80      144.92     25.42 o 
  29   1   4        3.39       32.76     35.29 o 
  31   1   4       31.22       38.39     21.76 o 
  33   1   4       79.35      116.13     32.98 o 
  35   1   4        0.49       -8.48     22.19 o 
 -40   2   4        2.29        7.78     19.83 o 
 -38   2   4       11.46        7.06     17.95 o 
 -36   2   4       16.28       28.49     19.71 o 
 -34   2   4        0.17        1.07     13.84 o 
 -32   2   4       15.21       21.46     16.98 o 
 -30   2   4       10.59       22.33     16.56 o 
 -28   2   4       15.70       14.17     14.20 o 
 -26   2   4      328.48      339.52     34.40 o 
 -24   2   4      276.27      212.73     22.18 o 
 -22   2   4      538.55      613.89     35.09 o 
 -20   2   4      108.09      117.09     15.93 o 
 -18   2   4      222.76      176.30     17.74 o 
 -16   2   4       16.70       64.76     12.81 o 
 -14   2   4     1422.21     1408.65     27.35 o 
 -12   2   4     1310.13     1336.15     29.24 o 
 -10   2   4      970.45     1194.85     24.46 o 
  -8   2   4       14.14       56.16      6.95 o 
  -6   2   4      210.12      191.43     13.09 o 
  -4   2   4      964.22      902.30     20.55 o 
  -2   2   4     3165.24     3031.68     49.28 o 
   0   2   4       21.94       57.23      6.70 o 
   2   2   4     3095.79     3882.44     62.35 o 
   4   2   4     3667.78     3397.83     53.93 o 
   6   2   4      325.01      420.29     20.42 o 
   8   2   4       84.96       78.81      6.41 o 
  10   2   4      620.65      640.85     20.99 o 
  12   2   4       47.22       46.78      9.11 o 
  14   2   4       56.12       70.64     13.58 o 
  16   2   4       98.79       80.06     14.05 o 
  18   2   4      103.13      114.62     11.53 o 
  20   2   4      410.23      384.18     33.11 o 
  22   2   4      174.07      150.28     21.58 o 
  24   2   4      833.10      904.98     48.99 o 
  26   2   4        0.86       16.66     15.93 o 
  28   2   4       35.69       29.62     18.40 o 
  30   2   4       28.79       50.35     24.13 o 
  32   2   4        2.39        8.77     19.14 o 
  34   2   4        9.44      -20.58     24.93 o 
 -39   3   4        0.44       -9.15     20.44 o 
 -37   3   4       63.61       59.07     23.12 o 
 -35   3   4       15.61      -10.17     18.88 o 
 -33   3   4       16.99       32.93     20.23 o 
 -31   3   4        0.01       10.69     15.14 o 
 -29   3   4        7.32       -3.42     13.89 o 
 -27   3   4        4.98        9.85     13.41 o 
 -25   3   4       67.26       79.07     12.41 o 
 -23   3   4       18.46       31.03     15.14 o 
 -21   3   4        3.53        7.00      5.83 o 
 -19   3   4      215.14      184.69     12.40 o 
 -17   3   4       13.58       14.23      7.13 o 
 -15   3   4      100.47      114.10     17.56 o 
 -13   3   4      407.89      464.51     17.94 o 
 -11   3   4     2216.67     2259.04     42.08 o 
  -9   3   4      131.84      163.02     13.21 o 
  -7   3   4      130.98      171.58     15.05 o 
  -5   3   4      121.62      170.57     14.30 o 
  -3   3   4      221.97      211.36     19.81 o 
  -1   3   4      169.10      186.96     12.51 o 
   1   3   4       84.49       87.78      8.91 o 
   3   3   4     3883.37     4104.31     80.14 o 
   5   3   4     3629.95     4016.39     68.47 o 
   7   3   4       36.70       28.70      7.40 o 
   9   3   4     1481.49     1605.50     42.90 o 
  11   3   4      153.46      152.57      8.72 o 
  13   3   4       35.07       25.38     13.30 o 
  15   3   4       73.16       85.16     18.15 o 
  17   3   4       18.63       31.19      9.94 o 
  19   3   4      340.03      342.13     27.54 o 
  21   3   4       86.59       76.12     17.93 o 
  23   3   4      290.73      246.58     35.26 o 
  25   3   4      103.27      129.00     23.75 o 
  27   3   4        2.77        0.49     14.14 o 
  29   3   4        0.74        2.14     14.17 o 
  31   3   4        0.28      -19.32     20.57 o 
  33   3   4        0.13        2.19     17.43 o 
 -38   4   4       17.58        5.04     18.32 o 
 -36   4   4      139.39      149.53     31.46 o 
 -34   4   4       10.81        8.61     19.54 o 
 -32   4   4        0.37       -3.36     15.68 o 
 -30   4   4        8.69       12.51     16.62 o 
 -28   4   4       40.58       26.47     13.11 o 
 -26   4   4       32.53       26.36     11.58 o 
 -24   4   4       24.09       21.92     15.73 o 
 -22   4   4      125.73      153.38     12.14 o 
 -20   4   4       27.21       27.65      7.88 o 
 -18   4   4       62.28       71.59      9.63 o 
 -16   4   4     1183.68     1378.76     40.02 o 
 -14   4   4      344.28      387.24     16.37 o 
 -12   4   4       57.55       81.85      9.21 o 
 -10   4   4     1956.26     1959.59     43.75 o 
  -8   4   4      230.34      186.23     14.91 o 
  -6   4   4       88.46       73.87     11.20 o 
  -4   4   4     1569.96     1655.11     37.52 o 
  -2   4   4      397.65      353.62     15.40 o 
   0   4   4        3.58       -3.52      6.78 o 
   2   4   4       63.83       62.35      8.49 o 
   4   4   4      842.59     1032.67     26.90 o 
   6   4   4      445.24      415.14     17.29 o 
   8   4   4        0.47       -3.42      5.91 o 
  10   4   4      333.61      398.37     16.10 o 
  12   4   4       47.82       83.47     13.30 o 
  14   4   4       12.35       30.78     11.33 o 
  16   4   4        0.71       16.78     11.04 o 
  18   4   4      295.32      294.38     26.89 o 
  20   4   4        0.54       -3.85      9.78 o 
  22   4   4       21.40       43.84     16.26 o 
  24   4   4      182.72      117.18     36.09 o 
  26   4   4       74.97       63.12     20.86 o 
  28   4   4        5.94      -11.75     19.03 o 
  30   4   4        1.70       31.91     26.87 o 
  32   4   4        0.48       34.34     26.65 o 
 -37   5   4        2.90        9.51     26.48 o 
 -35   5   4        5.77       88.70     30.52 o 
 -33   5   4       20.16       25.31     21.05 o 
 -31   5   4        0.97        7.25     16.86 o 
 -29   5   4       50.36       41.01     20.64 o 
 -27   5   4       13.70        7.34     12.46 o 
 -25   5   4       45.18       37.75     13.33 o 
 -23   5   4       84.19      138.94     19.51 o 
 -21   5   4       16.91       17.12      9.58 o 
 -19   5   4      114.55      144.01     14.11 o 
 -17   5   4       12.32       41.41     12.97 o 
 -15   5   4      255.53      248.14     15.93 o 
 -13   5   4      515.03      517.67     20.91 o 
 -11   5   4       24.96       53.35     10.00 o 
  -9   5   4        6.58        3.23      6.78 o 
  -7   5   4      176.81      218.71     17.12 o 
  -5   5   4       45.07       86.44     10.77 o 
  -3   5   4      207.49      169.89     14.79 o 
  -1   5   4       12.54       21.88      7.75 o 
   1   5   4       10.61       -0.85      6.41 o 
   3   5   4      115.70      163.29     16.77 o 
   5   5   4       93.45       93.29     10.47 o 
   7   5   4       29.19       36.60      9.22 o 
   9   5   4        5.14       -7.44      7.44 o 
  11   5   4      109.27      154.49     13.15 o 
  13   5   4       48.56       79.01     15.23 o 
  15   5   4       52.88       91.41     19.18 o 
  17   5   4      100.05       95.08     16.52 o 
  19   5   4       18.96       18.50     12.36 o 
  21   5   4       29.56       39.89     23.54 o 
  23   5   4        1.55       16.49     14.65 o 
  25   5   4       28.60       37.58     20.56 o 
  27   5   4        0.00       -0.13     18.46 o 
  29   5   4        1.34       33.13     24.50 o 
  31   5   4       12.61       -6.56     24.37 o 
 -34   6   4        2.73        6.91     32.24 o 
 -32   6   4        3.82       48.39     30.96 o 
 -30   6   4        2.41       13.32     21.11 o 
 -28   6   4       41.05       42.69     21.12 o 
 -26   6   4       37.79       16.65     13.50 o 
 -24   6   4       64.31       70.59     20.14 o 
 -22   6   4        3.96        6.91      9.14 o 
 -20   6   4        5.85       -6.14      8.97 o 
 -18   6   4       46.38       44.04     10.82 o 
 -16   6   4      143.21      178.77     18.86 o 
 -14   6   4       41.85       47.23     11.26 o 
 -12   6   4      234.10      214.80     19.61 o 
 -10   6   4      408.49      414.85     21.13 o 
  -8   6   4     1397.97     1552.68     42.89 o 
  -6   6   4      144.08      191.49     14.86 o 
  -4   6   4     1311.48     1274.05     35.23 o 
  -2   6   4      685.42      709.48     24.40 o 
   0   6   4      133.58      174.86     19.92 o 
   2   6   4       29.53       60.65     12.86 o 
   4   6   4      143.03      132.94     11.77 o 
   6   6   4        6.47       36.85      9.86 o 
   8   6   4       55.29      112.73     15.45 o 
  10   6   4        7.81       15.50      8.37 o 
  12   6   4        0.16       17.59      9.08 o 
  14   6   4        5.14       16.58     10.16 o 
  16   6   4        0.08       37.20     22.25 o 
  18   6   4        6.08       25.17     13.09 o 
  20   6   4        4.60        9.00     17.58 o 
  22   6   4       12.44      -14.77     14.77 o 
  24   6   4        0.43       -9.05     20.57 o 
  26   6   4        6.32       37.06     25.48 o 
  28   6   4        8.66       10.69     24.52 o 
  30   6   4        0.85      -15.34     31.15 o 
 -33   7   4        0.30       -2.48     23.47 o 
 -31   7   4       11.61       53.72     46.84 o 
 -29   7   4       15.44      285.79    156.62 o 
 -27   7   4        0.27      -16.90     16.90 o 
 -25   7   4       28.62       24.48     16.41 o 
 -23   7   4       19.21       -9.77     13.08 o 
 -21   7   4        2.10       -6.29     11.83 o 
 -19   7   4        8.16       -2.81      9.73 o 
 -17   7   4        1.67        9.22     10.86 o 
 -15   7   4      198.44      140.61     14.03 o 
 -13   7   4        1.29       41.75     18.67 o 
 -11   7   4      182.75      160.96     14.04 o 
  -9   7   4       12.34       12.30      8.86 o 
  -7   7   4        5.59        8.15      7.99 o 
  -5   7   4        8.71        2.38      7.67 o 
  -3   7   4       19.85       26.39      8.75 o 
  -1   7   4      147.94      161.53     15.99 o 
   1   7   4       17.16       32.40     18.61 o 
   3   7   4      169.55      161.41     18.76 o 
   5   7   4        1.05       22.25     16.87 o 
   7   7   4       40.55       30.19     13.03 o 
   9   7   4        6.26       12.16     11.86 o 
  11   7   4        1.44        4.65     14.96 o 
  13   7   4        5.47       -0.12     10.12 o 
  15   7   4        0.00        5.24     13.80 o 
  17   7   4       77.61      100.19     30.55 o 
  19   7   4       60.45       79.55     35.92 o 
  21   7   4        2.34       14.16     18.40 o 
  23   7   4      222.64      203.58     36.00 o 
  25   7   4       69.75       74.41     30.72 o 
  27   7   4        6.98       41.30     43.41 o 
 -30   8   4        5.38       -5.39     25.74 o 
 -28   8   4        8.04       15.49     24.07 o 
 -26   8   4        8.04       33.35     22.83 o 
 -24   8   4        0.04        1.23     15.15 o 
 -22   8   4       22.47       11.71     14.72 o 
 -20   8   4        0.12       20.46     15.23 o 
 -18   8   4        9.95       29.52     15.44 o 
 -16   8   4        2.17       47.78     22.52 o 
 -14   8   4       76.76       59.93     18.23 o 
 -12   8   4       56.18       68.92     15.66 o 
 -10   8   4       37.06       59.72     18.30 o 
  -8   8   4        0.16        9.15     12.87 o 
  -6   8   4        1.73       67.61     36.82 o 
  -4   8   4        2.44       22.88     14.75 o 
  -2   8   4       89.73      145.32     23.51 o 
   0   8   4       13.67       27.80     22.32 o 
   2   8   4       41.29       40.75     19.28 o 
   4   8   4      956.97      861.11     39.62 o 
   6   8   4      181.00      155.66     33.02 o 
   8   8   4      225.69      153.46     19.16 o 
  10   8   4      119.53       98.57     18.38 o 
  12   8   4       31.40       83.22     31.27 o 
  14   8   4       13.86        7.78     13.55 o 
  16   8   4       19.31       20.54     19.81 o 
  18   8   4       78.07       94.30     26.72 o 
  20   8   4      110.76       97.63     29.38 o 
  22   8   4       12.31       -1.23     17.63 o 
  24   8   4       61.36       48.77     32.48 o 
 -27   9   4       23.60       13.06     56.74 o 
 -25   9   4       15.29        6.36     24.25 o 
 -23   9   4       26.82       28.76     23.51 o 
 -21   9   4        5.01       -0.58     15.76 o 
 -19   9   4        0.61       11.65     18.32 o 
 -17   9   4       20.79       11.73     17.77 o 
 -15   9   4       63.95      105.11     32.04 o 
 -13   9   4       53.20       86.56     24.70 o 
 -11   9   4        2.87       15.61     17.07 o 
  -9   9   4       38.01       26.55     18.94 o 
  -7   9   4        0.23       -4.65     13.82 o 
  -5   9   4        0.03      -11.10     14.63 o 
  -3   9   4        0.08       42.44     18.95 o 
  -1   9   4        0.59       15.52     17.21 o 
   1   9   4       14.26        9.35     16.52 o 
   3   9   4       13.45       47.41     34.71 o 
   5   9   4      141.33       97.99     24.67 o 
   7   9   4        7.70       54.45     48.64 o 
   9   9   4        7.93       18.92     17.77 o 
  11   9   4        3.82       -0.93     15.02 o 
  13   9   4        0.34       32.08     28.26 o 
  15   9   4        0.51        4.28     19.19 o 
  17   9   4       38.27       17.43     30.92 o 
  19   9   4       13.32       33.74     38.49 o 
  21   9   4        2.83       17.61     25.85 o 
 -22  10   4       65.18       25.85     28.42 o 
 -20  10   4        4.17       24.33     33.33 o 
 -18  10   4      100.27       83.53     29.85 o 
 -16  10   4        0.11        6.58     33.21 o 
 -14  10   4        0.18        8.55     19.15 o 
 -12  10   4        2.52       24.39     22.06 o 
 -10  10   4        6.97        6.62     19.47 o 
  -8  10   4        0.01       -7.14     18.18 o 
  -6  10   4        6.16       -4.64     17.11 o 
  -4  10   4        1.22       17.38     19.61 o 
  -2  10   4        9.62       31.97     23.79 o 
   0  10   4        0.01        7.15     16.85 o 
   2  10   4       12.57        1.67     15.39 o 
   4  10   4        0.08        9.45     23.23 o 
   6  10   4        0.36       19.40     19.77 o 
   8  10   4        7.05      -18.32     18.61 o 
  10  10   4        2.11       25.92     24.18 o 
  12  10   4        5.47       38.10     49.79 o 
  14  10   4        1.82       -0.79     22.23 o 
  16  10   4       14.33       82.81     36.16 o 
 -15  11   4        9.84       76.56     56.10 o 
 -13  11   4        2.98       13.80     21.62 o 
 -11  11   4        0.11       10.84     24.95 o 
  -9  11   4        0.27       32.06     27.58 o 
  -7  11   4        1.22        2.83     31.11 o 
  -5  11   4        0.09       16.05     23.55 o 
  -3  11   4        4.97       12.35     20.70 o 
  -1  11   4        6.21        1.17     16.94 o 
   1  11   4        2.49      -21.54     22.83 o 
   3  11   4       10.03       50.21     30.89 o 
   5  11   4        2.53       -6.14     20.31 o 
   7  11   4        1.81       13.74     20.24 o 
   9  11   4        1.33       26.24     36.27 o 
 -39   1   5        0.37        8.09     19.90 o 
 -37   1   5        0.85        5.57     16.91 o 
 -35   1   5       17.82        1.35     14.37 o 
 -33   1   5      143.94      182.22     30.30 o 
 -31   1   5       15.81       43.40     29.79 o 
 -29   1   5      208.53      246.03     36.82 o 
 -27   1   5     1304.30     1258.00     60.00 o 
 -25   1   5      318.45      345.16     33.85 o 
 -23   1   5     1250.53     1300.11     56.94 o 
 -21   1   5     2268.21     2113.03     89.38 o 
 -19   1   5      264.61      273.66     23.42 o 
 -17   1   5       90.67      121.60     21.49 o 
 -15   1   5       96.65      123.75     15.07 o 
 -13   1   5      348.31      317.90     17.27 o 
 -11   1   5       12.87        9.06      5.66 o 
  -9   1   5      438.54      394.87     14.26 o 
  -7   1   5       58.75      103.11     18.59 o 
  -5   1   5      103.74       69.45     10.07 o 
  -3   1   5       11.88       11.57      6.84 o 
  -1   1   5        1.47       11.91      6.92 o 
   1   1   5        3.41       -4.11      5.36 o 
   3   1   5       24.19       63.18      8.70 o 
   5   1   5      330.46      364.08     11.25 o 
   7   1   5     1822.25     1573.81     27.97 o 
   9   1   5       73.83      105.12     14.79 o 
  11   1   5      237.05      274.60     13.07 o 
  13   1   5     1483.79     1447.29     56.27 o 
  15   1   5       79.83      107.99     18.17 o 
  17   1   5       60.85      125.65     19.73 o 
  19   1   5      136.21      150.27     34.09 o 
  21   1   5      161.37      224.58     24.83 o 
  23   1   5        3.49        7.75     15.37 o 
  25   1   5       15.28        7.31     15.83 o 
  27   1   5        4.86        7.11     21.30 o 
  29   1   5        5.69       55.95     40.64 o 
  31   1   5        0.14       38.71     24.49 o 
  33   1   5        0.76       16.80     22.60 o 
 -40   2   5        0.73       19.00     23.58 o 
 -38   2   5        1.58       -8.26     20.34 o 
 -36   2   5        9.93      -12.25     20.21 o 
 -34   2   5      157.51      167.02     28.17 o 
 -32   2   5       69.74       95.99     32.56 o 
 -30   2   5      149.42      146.66     27.06 o 
 -28   2   5        0.91       -0.95     20.95 o 
 -26   2   5      104.69      134.98     21.35 o 
 -24   2   5       39.18       88.98     18.69 o 
 -22   2   5      167.81      147.60     23.48 o 
 -20   2   5       56.19       66.95     16.29 o 
 -18   2   5       28.68       38.02      6.20 o 
 -16   2   5        2.96        8.52      8.23 o 
 -14   2   5       57.29       53.94     18.25 o 
 -12   2   5     1366.87     1376.37     26.33 o 
 -10   2   5      818.99      886.76     34.74 o 
  -8   2   5        0.19        3.83      4.56 o 
  -6   2   5      159.64      208.84     16.21 o 
  -4   2   5       37.66       38.00      7.63 o 
  -2   2   5        0.00       12.09      8.02 o 
   0   2   5      128.26      160.74     13.07 o 
   2   2   5      380.86      374.18     14.33 o 
   4   2   5       15.39        9.66     12.59 o 
   6   2   5     1812.98     1870.34     37.95 o 
   8   2   5        3.03       25.11     11.73 o 
  10   2   5        3.35       -3.84      6.43 o 
  12   2   5       44.30       61.17     11.81 o 
  14   2   5       27.08       53.23     14.75 o 
  16   2   5      188.58      224.13     24.15 o 
  18   2   5       89.98      130.65     27.75 o 
  20   2   5      130.53      138.62     22.49 o 
  22   2   5       46.32       47.29     25.51 o 
  24   2   5        0.14       -9.05     16.22 o 
  26   2   5       16.46        6.76     18.11 o 
  28   2   5        1.53       30.10     23.83 o 
  30   2   5        3.52       23.89     21.30 o 
  32   2   5        5.55      -13.22     21.06 o 
 -39   3   5       28.25       18.11     22.60 o 
 -37   3   5       23.88       30.89     24.56 o 
 -35   3   5      200.71      246.66     46.33 o 
 -33   3   5       10.49       -4.65     24.03 o 
 -31   3   5       63.43       77.51     27.15 o 
 -29   3   5        0.00       -1.14     20.82 o 
 -27   3   5       21.35       25.43     16.43 o 
 -25   3   5       69.23       85.96     19.26 o 
 -23   3   5       53.28       86.65     22.32 o 
 -21   3   5        6.77       11.79      9.09 o 
 -19   3   5        8.70       12.51      7.29 o 
 -17   3   5       88.82      136.40     17.38 o 
 -15   3   5       66.94       75.68      8.78 o 
 -13   3   5      320.08      408.67     14.31 o 
 -11   3   5        3.34       11.47      6.27 o 
  -9   3   5        2.23       13.47     11.04 o 
  -7   3   5     1103.14     1028.58     26.75 o 
  -5   3   5      479.04      585.49     19.37 o 
  -3   3   5      119.19      171.77     13.26 o 
  -1   3   5       55.25       36.34      8.15 o 
   1   3   5      524.89      476.95     17.79 o 
   3   3   5       36.23       95.30      9.70 o 
   5   3   5      373.42      491.88     18.82 o 
   7   3   5      328.08      266.57     17.64 o 
   9   3   5      102.86       73.32     10.58 o 
  11   3   5       69.83       51.05     11.71 o 
  13   3   5        6.38       11.53      9.10 o 
  15   3   5       69.54       81.82     12.01 o 
  17   3   5        3.97       50.40     21.74 o 
  19   3   5      258.51      265.47     48.60 o 
  21   3   5      479.79      445.65     36.38 o 
  23   3   5       12.39       10.31     15.12 o 
  25   3   5       76.32       83.19     24.22 o 
  27   3   5       28.19       36.81     23.38 o 
  29   3   5        2.39      -25.05     25.05 o 
  31   3   5        0.00       15.23     21.52 o 
 -38   4   5        0.39      -17.07     24.14 o 
 -36   4   5      110.92      153.43     32.72 o 
 -34   4   5       22.78       51.25     25.15 o 
 -32   4   5        6.12       10.64     19.54 o 
 -30   4   5        8.77       43.62     22.37 o 
 -28   4   5       22.20        0.68     12.60 o 
 -26   4   5       95.75      124.85     23.44 o 
 -24   4   5       10.55        7.66      9.61 o 
 -22   4   5        0.36       -5.36      8.85 o 
 -20   4   5      136.60      104.87     14.03 o 
 -18   4   5        0.63       -0.69      8.13 o 
 -16   4   5        5.43        5.13      8.42 o 
 -14   4   5      118.00      120.43     11.48 o 
 -12   4   5      366.79      364.00     16.60 o 
 -10   4   5        7.43       22.42     16.17 o 
  -8   4   5      230.35      257.33     14.81 o 
  -6   4   5       84.86      109.41     11.72 o 
  -4   4   5       69.00       86.66     19.17 o 
  -2   4   5        0.00        2.14      6.95 o 
   0   4   5      143.94      150.23     12.24 o 
   2   4   5       10.09       28.04      8.88 o 
   4   4   5       69.72      105.20     11.73 o 
   6   4   5        2.55        1.55      6.32 o 
   8   4   5       22.57       32.05      7.71 o 
  10   4   5       24.01       44.61     13.09 o 
  12   4   5        0.67       18.95     10.73 o 
  14   4   5       72.87      137.85     16.10 o 
  16   4   5       29.47       32.77     13.30 o 
  18   4   5        6.71        4.10     11.03 o 
  20   4   5      197.89      204.36     29.79 o 
  22   4   5       49.27       40.25     19.75 o 
  24   4   5        0.14        2.51     13.27 o 
  26   4   5       23.98        9.81     17.03 o 
  28   4   5        3.46        9.03     19.69 o 
  30   4   5        1.99       21.17     22.62 o 
 -37   5   5       24.24       63.12     33.62 o 
 -35   5   5       17.14       62.28     28.23 o 
 -33   5   5        7.38       27.30     23.62 o 
 -31   5   5        5.27       25.08     19.06 o 
 -29   5   5        0.85       -3.92     14.53 o 
 -27   5   5        8.32       -4.72     15.56 o 
 -25   5   5       27.59       78.89     30.06 o 
 -23   5   5      121.20      152.22     19.18 o 
 -21   5   5        0.68       11.45     10.93 o 
 -19   5   5        5.44       15.57      8.61 o 
 -17   5   5        0.77        5.46      7.58 o 
 -15   5   5      165.67      170.52     18.20 o 
 -13   5   5      744.48      768.13     28.41 o 
 -11   5   5      386.38      330.82     18.73 o 
  -9   5   5     1399.82     1266.14     37.86 o 
  -7   5   5     8570.60     8670.18    166.07 o 
  -5   5   5      849.19      787.82     28.58 o 
  -3   5   5     1074.96     1004.04     32.32 o 
  -1   5   5      812.43      844.72     29.52 o 
   1   5   5      124.88      111.30     16.76 o 
   3   5   5        9.26       56.53     14.97 o 
   5   5   5        0.20       -3.60      9.10 o 
   7   5   5       46.06       54.90     12.51 o 
   9   5   5        0.48        2.52      8.32 o 
  11   5   5       85.26      143.04     13.91 o 
  13   5   5       29.61       83.10     17.83 o 
  15   5   5        0.00        4.07     10.97 o 
  17   5   5       26.04       33.43     14.75 o 
  19   5   5        0.95       -1.73     11.47 o 
  21   5   5        7.61       15.58     17.19 o 
  23   5   5        4.00      -13.94     14.32 o 
  25   5   5        3.19      -22.11     22.11 o 
  27   5   5       29.95       63.89     37.28 o 
  29   5   5        0.10       33.62     33.43 o 
 -34   6   5        3.30       65.09     34.26 o 
 -32   6   5        5.53       24.77     26.66 o 
 -30   6   5        0.28      -18.71     21.28 o 
 -28   6   5        0.03       -5.17     15.88 o 
 -26   6   5       13.02       23.72     17.92 o 
 -24   6   5        3.40        4.72     12.86 o 
 -22   6   5        2.64      -12.01     12.01 o 
 -20   6   5       11.13        9.32      9.42 o 
 -18   6   5       17.13        4.72      9.06 o 
 -16   6   5       32.47       24.55     10.69 o 
 -14   6   5       10.28        9.20      9.16 o 
 -12   6   5      146.29      182.72     16.54 o 
 -10   6   5      210.85      216.62     17.27 o 
  -8   6   5        3.21       -0.26      8.72 o 
  -6   6   5        0.82       18.61     11.17 o 
  -4   6   5      107.16      128.56     14.79 o 
  -2   6   5       62.23       79.11     12.58 o 
   0   6   5      356.49      344.79     24.86 o 
   2   6   5       18.82       55.58     21.15 o 
   4   6   5       57.16       46.71     10.84 o 
   6   6   5        2.89        8.44      8.43 o 
   8   6   5       13.18       -2.03      8.81 o 
  10   6   5       70.46       66.81     13.85 o 
  12   6   5        9.42        1.64     11.46 o 
  14   6   5       34.38       53.45     15.55 o 
  16   6   5       68.21       92.20     33.38 o 
  18   6   5       14.95        6.25     13.00 o 
  20   6   5      135.03      111.80     21.95 o 
  22   6   5        0.20      -33.35     33.35 o 
  24   6   5        7.84       43.35     27.98 o 
  26   6   5       15.90       25.14     31.36 o 
  28   6   5        3.54      -10.58     28.92 o 
 -31   7   5        0.65       61.78     36.14 o 
 -29   7   5       33.14      -12.11     28.62 o 
 -27   7   5        2.12       21.95     24.40 o 
 -25   7   5        4.49       38.62     19.78 o 
 -23   7   5       16.65       26.18     18.39 o 
 -21   7   5        3.57       -5.37     14.50 o 
 -19   7   5       51.08       41.63     13.12 o 
 -17   7   5        0.87        2.23      9.66 o 
 -15   7   5      117.11      132.51     15.85 o 
 -13   7   5      257.81      245.46     21.19 o 
 -11   7   5       32.19       64.25     17.06 o 
  -9   7   5      706.81      589.16     27.01 o 
  -7   7   5      241.17      227.60     20.26 o 
  -5   7   5      108.89      160.63     15.44 o 
  -3   7   5        0.83        0.26      7.59 o 
  -1   7   5       83.62       71.13     12.10 o 
   1   7   5        1.62       -2.32      8.23 o 
   3   7   5       61.79       89.54     15.27 o 
   5   7   5      128.68      178.18     24.80 o 
   7   7   5      174.07      139.72     18.86 o 
   9   7   5        0.03       10.18     11.58 o 
  11   7   5      108.20      151.49     19.24 o 
  13   7   5       36.92       44.32     19.67 o 
  15   7   5       35.76      118.17     60.98 o 
  17   7   5       34.72       20.92     18.59 o 
  19   7   5       71.94       98.32     38.35 o 
  21   7   5       20.34       17.04     22.28 o 
  23   7   5        0.64       73.40     38.48 o 
  25   7   5        4.27       34.93     33.62 o 
 -28   8   5       15.15       55.98     31.06 o 
 -26   8   5        5.01       25.55     26.54 o 
 -24   8   5        9.18       61.43     30.83 o 
 -22   8   5        4.83       48.09     29.98 o 
 -20   8   5       50.25       21.03     18.49 o 
 -18   8   5        5.38       -1.39     11.86 o 
 -16   8   5       23.68       23.13     15.35 o 
 -14   8   5        6.93       25.59     15.01 o 
 -12   8   5      181.61      229.12     25.46 o 
 -10   8   5       75.56      138.36     23.87 o 
  -8   8   5        3.79       22.20     16.90 o 
  -6   8   5       36.00       72.39     18.43 o 
  -4   8   5        6.00        5.56     16.00 o 
  -2   8   5       53.14       61.87     16.57 o 
   0   8   5       18.03       64.39     18.73 o 
   2   8   5       20.06        2.28     16.07 o 
   4   8   5        5.32      -11.67     13.82 o 
   6   8   5       28.57       64.86     17.61 o 
   8   8   5       17.94       36.45     16.66 o 
  10   8   5       36.53       25.74     15.92 o 
  12   8   5        3.96       -5.01     16.62 o 
  14   8   5       57.82      122.12     31.94 o 
  16   8   5        1.50       -5.58     15.61 o 
  18   8   5        5.00       -6.60     20.01 o 
  20   8   5       64.71      153.18     46.04 o 
  22   8   5       48.78      -11.79     24.72 o 
 -25   9   5        8.53       50.56     42.13 o 
 -23   9   5        3.49       72.48     29.89 o 
 -21   9   5       23.77      -15.02     27.19 o 
 -19   9   5       24.93       -8.47     19.40 o 
 -17   9   5        4.34        9.03     17.64 o 
 -15   9   5        5.55       12.71     17.51 o 
 -13   9   5       31.24       27.18     19.14 o 
 -11   9   5       13.54        8.26     16.39 o 
  -9   9   5       32.06       -0.68     13.47 o 
  -7   9   5        2.51       -9.57     15.58 o 
  -5   9   5        3.59       20.28     17.47 o 
  -3   9   5       17.08       45.40     20.69 o 
  -1   9   5       15.04      -12.12     17.46 o 
   1   9   5      127.28      160.80     47.53 o 
   3   9   5       31.81       28.71     20.54 o 
   5   9   5        6.81       22.03     17.93 o 
   7   9   5        1.77       -6.80     18.94 o 
   9   9   5        0.13       44.63     25.28 o 
  11   9   5       13.77       51.76     26.89 o 
  13   9   5        2.90      -27.32     27.32 o 
  15   9   5        0.20       13.96     29.80 o 
  17   9   5       19.65        4.87     24.54 o 
 -20  10   5        1.65       -5.60     23.09 o 
 -18  10   5        0.03        3.01     22.42 o 
 -16  10   5        0.00        4.28     31.68 o 
 -14  10   5        0.57       41.98     26.96 o 
 -12  10   5       19.95       32.33     21.24 o 
 -10  10   5        0.09      -10.71     26.79 o 
  -8  10   5       15.30       17.97     20.74 o 
  -6  10   5        1.82       23.26     19.22 o 
  -4  10   5       11.09      -10.32     18.68 o 
  -2  10   5        9.26       17.13     20.47 o 
   0  10   5        1.51       48.44     23.59 o 
   2  10   5        0.02       12.17     21.02 o 
   4  10   5        3.14       16.37     25.84 o 
   6  10   5        0.02       17.22     23.79 o 
   8  10   5        7.92       22.16     24.35 o 
  10  10   5        3.74       35.61     30.04 o 
  12  10   5       31.27      100.13     33.37 o 
  -9  11   5        2.67        1.82     28.02 o 
  -7  11   5       13.48       59.65     27.12 o 
  -5  11   5        2.01       17.31     22.69 o 
  -3  11   5        0.94       12.34     20.91 o 
  -1  11   5        0.89       64.88     31.02 o 
   1  11   5       13.23        3.68     22.52 o 
   3  11   5        5.11      -24.79     24.79 o 
 -38   0   6       18.13       37.30     36.69 o 
 -36   0   6       10.52        9.50     30.68 o 
 -34   0   6       45.46       36.81     31.40 o 
 -32   0   6        0.67        1.29     21.08 o 
 -30   0   6      251.02      225.74     43.18 o 
 -28   0   6       25.27       -2.76     21.62 o 
 -26   0   6       25.09       33.25     25.25 o 
 -24   0   6     3009.37     2738.63    138.97 o 
 -22   0   6       68.13       96.05     25.31 o 
 -20   0   6     2518.59     2397.82    116.17 o 
 -18   0   6      229.59      219.67     28.48 o 
 -16   0   6      235.36      282.90     57.15 o 
 -14   0   6      508.74      471.81     46.05 o 
 -12   0   6       92.22      116.49     22.61 o 
 -10   0   6     1579.03     1544.79     68.45 o 
  -8   0   6       48.13      100.34     10.96 o 
  -6   0   6     1608.38     1596.59     49.68 o 
  -4   0   6      574.07      602.26     42.19 o 
  -2   0   6        7.22       -4.53     12.80 o 
   0   0   6      522.12      454.79     30.78 o 
   2   0   6     1434.07     1219.62     41.17 o 
   4   0   6     1240.24     1400.47     44.60 o 
   6   0   6      112.61      189.78     37.14 o 
   8   0   6     2877.60     2221.27     55.73 o 
  10   0   6     6473.69     6450.73    254.54 o 
  12   0   6        0.00       20.78     31.63 o 
  14   0   6      739.89      626.44     52.25 o 
  16   0   6      319.22      325.05     42.78 o 
  18   0   6        1.69      -14.84     21.36 o 
  20   0   6        0.00        8.60     34.68 o 
  22   0   6        6.80       -9.02     20.40 o 
  24   0   6        2.71       20.81     34.40 o 
  26   0   6        0.12       39.08     30.93 o 
  28   0   6       24.31       76.77     37.70 o 
  30   0   6        4.77       20.90     31.20 o 
 -39   1   6        8.13       -3.77     18.81 o 
 -37   1   6       12.87       13.30     23.39 o 
 -35   1   6        0.43        7.44     17.91 o 
 -33   1   6       72.39       79.39     28.31 o 
 -31   1   6      194.62      192.92     29.87 o 
 -29   1   6      135.20      164.88     27.60 o 
 -27   1   6      491.65      427.74     34.23 o 
 -25   1   6       85.10       68.73     18.30 o 
 -23   1   6     1136.64     1063.89     51.99 o 
 -21   1   6      774.49      738.95     57.47 o 
 -19   1   6      554.77      446.51     31.95 o 
 -17   1   6      284.46      212.46     21.25 o 
 -15   1   6       89.68       40.48     12.88 o 
 -13   1   6      122.08      120.17     10.35 o 
 -11   1   6      332.66      325.59     29.86 o 
  -9   1   6      743.82      735.66     26.42 o 
  -7   1   6     1472.55     1458.26     32.49 o 
  -5   1   6      322.29      358.38     14.49 o 
  -3   1   6      462.29      556.78     18.84 o 
  -1   1   6      217.86      287.61     14.79 o 
   1   1   6      145.76      129.90     18.04 o 
   3   1   6      231.68      183.91     10.76 o 
   5   1   6       50.93       44.26     14.25 o 
   7   1   6       88.51      104.81     14.87 o 
   9   1   6       50.89       60.74     13.93 o 
  11   1   6        0.08       12.31     12.59 o 
  13   1   6        8.71       14.88     13.42 o 
  15   1   6       20.72       32.46     16.20 o 
  17   1   6       32.22       76.64     27.53 o 
  19   1   6        1.94       41.56     34.82 o 
  21   1   6       14.91        8.35     16.30 o 
  23   1   6        1.64       -5.36     17.72 o 
  25   1   6        1.49       20.78     19.18 o 
  27   1   6        8.44        0.25     17.14 o 
  29   1   6        0.07       -8.21     19.63 o 
  31   1   6        0.13        7.88     22.15 o 
 -38   2   6      187.89      108.57     31.79 o 
 -36   2   6      127.00      207.40     42.93 o 
 -34   2   6      239.12      317.15     41.03 o 
 -32   2   6      255.34      251.51     31.28 o 
 -30   2   6       22.95      -15.31     15.65 o 
 -28   2   6       36.09       19.63     15.68 o 
 -26   2   6      211.12      230.48     26.44 o 
 -24   2   6      191.53      170.72     23.09 o 
 -22   2   6       82.93       66.16     19.66 o 
 -20   2   6      835.74      737.46     42.46 o 
 -18   2   6       10.22       31.76     13.93 o 
 -16   2   6       18.03       35.07     17.06 o 
 -14   2   6      213.95      238.70     21.11 o 
 -12   2   6       91.30      101.83      7.76 o 
 -10   2   6      330.75      321.73     28.11 o 
  -8   2   6      130.26      134.81     10.12 o 
  -6   2   6       31.42       48.20      8.98 o 
  -4   2   6       92.80       98.22     10.13 o 
  -2   2   6       35.11       48.84     12.82 o 
   0   2   6        0.18       22.91     17.62 o 
   2   2   6      100.60      120.66     11.28 o 
   4   2   6       54.69       49.28      8.28 o 
   6   2   6       19.97       44.20      7.31 o 
   8   2   6      840.64      960.12     32.48 o 
  10   2   6      469.52      397.24     20.21 o 
  12   2   6       48.89      101.39     21.54 o 
  14   2   6       39.37       58.98     19.57 o 
  16   2   6       10.52       13.55     14.16 o 
  18   2   6       23.03       27.08     18.98 o 
  20   2   6        7.73        9.64     15.46 o 
  22   2   6      117.70      150.97     26.13 o 
  24   2   6       68.42       55.65     23.83 o 
  26   2   6        8.36       18.00     17.99 o 
  28   2   6        1.60       -1.98     20.74 o 
  30   2   6        4.64       -0.98     17.38 o 
 -37   3   6       89.13      103.55     31.77 o 
 -35   3   6       15.70       51.79     42.14 o 
 -33   3   6      199.26      212.35     34.56 o 
 -31   3   6       46.77       49.33     22.08 o 
 -29   3   6        5.56      -17.73     17.73 o 
 -27   3   6        8.36       -6.41     15.54 o 
 -25   3   6       10.20       19.24     17.46 o 
 -23   3   6        5.68       -0.20     10.88 o 
 -21   3   6        0.85       12.09     13.38 o 
 -19   3   6       47.78      121.83     23.04 o 
 -17   3   6      999.10      769.75     28.77 o 
 -15   3   6       54.27       48.09     10.73 o 
 -13   3   6      273.29      330.08     14.77 o 
 -11   3   6       78.68      103.05     10.73 o 
  -9   3   6        5.36       29.01      8.15 o 
  -7   3   6       45.99       33.27      8.73 o 
  -5   3   6        0.68       27.52      9.25 o 
  -3   3   6      230.65      181.31     13.73 o 
  -1   3   6       16.03       10.12      8.22 o 
   1   3   6       73.17      120.51     12.14 o 
   3   3   6       54.29       84.50     13.13 o 
   5   3   6       22.24       40.90     12.72 o 
   7   3   6        0.94       -0.16      5.15 o 
   9   3   6        0.09        9.76     10.78 o 
  11   3   6       34.28       70.80     17.43 o 
  13   3   6       15.39        2.61      8.03 o 
  15   3   6       51.92       25.92     16.55 o 
  17   3   6        0.97        8.32     14.76 o 
  19   3   6       56.54       23.24     19.42 o 
  21   3   6        0.00      -11.62     14.84 o 
  23   3   6      134.14       90.47     31.84 o 
  25   3   6        0.07        5.88     22.04 o 
  27   3   6       22.54      -21.93     22.59 o 
  29   3   6        0.71        3.73     19.03 o 
 -36   4   6        0.06        8.32     21.81 o 
 -34   4   6       14.31       17.23     22.92 o 
 -32   4   6       49.71       80.50     25.90 o 
 -30   4   6        5.32        3.12     16.86 o 
 -28   4   6        0.02       21.96     17.74 o 
 -26   4   6        0.07       18.28     15.23 o 
 -24   4   6       67.60       43.77     20.86 o 
 -22   4   6       15.57       10.61     14.65 o 
 -20   4   6       87.67      111.84     23.87 o 
 -18   4   6       98.13       61.50     12.72 o 
 -16   4   6       31.96       40.90     14.58 o 
 -14   4   6      176.03      157.93     12.90 o 
 -12   4   6     1012.47      999.10     32.29 o 
 -10   4   6      795.19      782.26     27.02 o 
  -8   4   6       68.61       61.62     10.87 o 
  -6   4   6      411.72      435.01     22.19 o 
  -4   4   6     1098.76     1121.67     37.76 o 
  -2   4   6      274.21      265.87     18.61 o 
   0   4   6      374.74      341.63     19.45 o 
   2   4   6        0.94        3.85     12.43 o 
   4   4   6       70.11       80.20     11.06 o 
   6   4   6       14.36       17.80      7.92 o 
   8   4   6        0.00       -0.12      9.06 o 
  10   4   6       26.95       -1.97      9.44 o 
  12   4   6       28.58       85.51     16.37 o 
  14   4   6       77.67       71.61     15.41 o 
  16   4   6       88.67       63.57     18.45 o 
  18   4   6       44.72       28.71     19.46 o 
  20   4   6       62.15       50.30     18.81 o 
  22   4   6        4.62      -10.20     17.31 o 
  24   4   6       27.13       79.40     34.49 o 
  26   4   6       16.16       49.14     25.90 o 
  28   4   6       14.79       12.67     23.08 o 
 -35   5   6       17.85       40.08     27.26 o 
 -33   5   6       39.72        5.20     21.83 o 
 -31   5   6        0.40       17.46     18.73 o 
 -29   5   6        0.45       40.08     21.82 o 
 -27   5   6        8.14       28.94     17.18 o 
 -25   5   6        0.30       10.37     15.38 o 
 -23   5   6       90.42       73.24     20.98 o 
 -21   5   6       40.51       24.54     13.47 o 
 -19   5   6        3.08        2.69     10.59 o 
 -17   5   6       10.43       13.81     12.11 o 
 -15   5   6        6.23        8.94      8.65 o 
 -13   5   6       10.06        4.61      9.26 o 
 -11   5   6        0.17       19.92      9.44 o 
  -9   5   6      620.72      724.43     30.11 o 
  -7   5   6      167.63      213.26     17.62 o 
  -5   5   6      605.97      528.75     25.54 o 
  -3   5   6       15.73       13.87     10.98 o 
  -1   5   6       29.02       84.68     20.51 o 
   1   5   6       29.28       49.78     17.47 o 
   3   5   6      185.88      300.74     26.74 o 
   5   5   6        5.31       -1.66      8.00 o 
   7   5   6       76.07       50.95     11.14 o 
   9   5   6       92.10      190.27     20.34 o 
  11   5   6       24.97       17.32     12.52 o 
  13   5   6        0.63       23.37     13.98 o 
  15   5   6        6.02       11.76     15.18 o 
  17   5   6       31.24       55.28     32.16 o 
  19   5   6        6.38        6.36     13.97 o 
  21   5   6        0.38      -19.78     20.27 o 
  23   5   6        6.34       14.38     19.41 o 
  25   5   6        1.25       10.70     18.37 o 
  27   5   6        3.87      -20.74     26.94 o 
 -32   6   6        5.19       26.17     27.18 o 
 -30   6   6        9.42      -12.91     17.45 o 
 -28   6   6        7.05       23.05     22.59 o 
 -26   6   6        5.20       60.96     21.66 o 
 -24   6   6        3.99        2.73     14.55 o 
 -22   6   6        3.55       36.10     26.12 o 
 -20   6   6       77.80       82.21     24.28 o 
 -18   6   6       93.69      122.63     26.77 o 
 -16   6   6       11.36       20.61     11.03 o 
 -14   6   6        0.28       22.81     14.44 o 
 -12   6   6      231.96      222.51     18.86 o 
 -10   6   6     1697.72     1470.40     48.63 o 
  -8   6   6       66.73      103.49     15.84 o 
  -6   6   6     2305.64     2248.80     64.13 o 
  -4   6   6     1168.26     1049.79     38.87 o 
  -2   6   6       38.29       47.43     12.81 o 
   0   6   6        0.03       13.01     10.47 o 
   2   6   6        0.86       35.18     25.37 o 
   4   6   6      129.19      214.05     17.79 o 
   6   6   6        0.68       26.28     21.27 o 
   8   6   6       31.56        7.09      9.56 o 
  10   6   6       11.19       32.58     14.46 o 
  12   6   6       12.52       27.24     16.07 o 
  14   6   6       14.83       21.60     15.32 o 
  16   6   6        6.14       16.36     15.57 o 
  18   6   6        2.29       15.77     19.68 o 
  20   6   6        0.11      -23.24     25.04 o 
  22   6   6       19.03       17.04     26.50 o 
  24   6   6       76.63      108.67     62.17 o 
 -31   7   6        0.01        9.29     27.70 o 
 -29   7   6        2.15       -9.30     31.84 o 
 -27   7   6        3.14       19.43     25.90 o 
 -25   7   6        4.45      -25.07     25.07 o 
 -23   7   6        3.17        7.16     28.66 o 
 -21   7   6        1.72       21.47     17.66 o 
 -19   7   6        0.66       21.20     16.16 o 
 -17   7   6      169.73      194.12     20.64 o 
 -15   7   6        0.93        6.53     10.68 o 
 -13   7   6      119.52      105.79     16.42 o 
 -11   7   6       42.13       61.10     15.56 o 
  -9   7   6       58.40       64.48     13.39 o 
  -7   7   6        2.50       -5.24     10.36 o 
  -5   7   6        7.39       -5.62     10.53 o 
  -3   7   6        6.17       -2.05      9.61 o 
  -1   7   6       24.58       14.50     11.13 o 
   1   7   6       70.51       83.65     18.14 o 
   3   7   6       10.70       25.49     12.60 o 
   5   7   6       37.41        6.42     18.25 o 
   7   7   6       17.97       -4.72     13.46 o 
   9   7   6        3.70        0.41     13.87 o 
  11   7   6        2.13       14.85     17.14 o 
  13   7   6        9.40       36.77     21.47 o 
  15   7   6        3.93       31.52     21.20 o 
  17   7   6       30.71      302.13    186.83 o 
  19   7   6       10.46       29.94     25.60 o 
  21   7   6        2.79       27.96     25.41 o 
  23   7   6       50.76       88.81     46.76 o 
 -26   8   6        7.36        8.14     27.43 o 
 -24   8   6       13.49      114.36     40.27 o 
 -22   8   6       32.28       34.71     21.11 o 
 -20   8   6       76.46       38.99     21.66 o 
 -18   8   6      155.58      230.02     31.22 o 
 -16   8   6        0.05        6.71     14.45 o 
 -14   8   6        0.32       22.80     15.08 o 
 -12   8   6        6.66       -2.28     15.10 o 
 -10   8   6        3.38        2.01     14.11 o 
  -8   8   6        8.43       -0.15     17.42 o 
  -6   8   6        0.05       -3.54     13.95 o 
  -4   8   6       16.82       13.22     11.97 o 
  -2   8   6        0.56      -11.94     13.50 o 
   0   8   6       21.18       34.43     15.56 o 
   2   8   6        0.59       10.49     14.05 o 
   4   8   6       60.57       75.39     23.71 o 
   6   8   6        3.21        1.32     13.08 o 
   8   8   6        6.21       11.61     17.72 o 
  10   8   6       13.18        4.73     21.22 o 
  12   8   6        0.01       30.29     22.90 o 
  14   8   6        4.40        1.02     16.04 o 
  16   8   6        0.07       -5.65     19.09 o 
  18   8   6        1.98       26.05     26.09 o 
 -23   9   6        5.82       66.18     41.62 o 
 -21   9   6        0.03        5.16     29.59 o 
 -19   9   6       81.46       71.64     32.48 o 
 -17   9   6        2.50        9.98     27.59 o 
 -15   9   6        4.24       -5.78     22.73 o 
 -13   9   6        1.34       26.31     19.45 o 
 -11   9   6        4.66       27.26     24.70 o 
  -9   9   6        0.11       21.32     17.62 o 
  -7   9   6        0.52       11.51     19.00 o 
  -5   9   6        0.62       14.01     20.06 o 
  -3   9   6        4.41        0.14     16.87 o 
  -1   9   6       14.46       11.89     18.92 o 
   1   9   6       18.85       57.51     28.59 o 
   3   9   6        8.69        8.13     18.86 o 
   5   9   6       19.93       -4.61     16.62 o 
   7   9   6       12.20       -3.45     22.33 o 
   9   9   6       16.64       41.93     26.70 o 
  11   9   6        0.22      -25.55     25.68 o 
  13   9   6       21.55      -16.12     24.50 o 
  15   9   6       10.34       20.07     30.75 o 
 -16  10   6        4.25       35.49     31.64 o 
 -14  10   6        1.07       19.98     24.87 o 
 -12  10   6        0.04       22.13     26.35 o 
 -10  10   6        0.01       21.00     22.21 o 
  -8  10   6        0.02        1.43     18.65 o 
  -6  10   6        1.68       28.68     23.15 o 
  -4  10   6        0.15        8.99     18.31 o 
  -2  10   6        0.28        5.33     19.08 o 
   0  10   6        0.25       -6.16     22.26 o 
   2  10   6        1.56       16.90     22.55 o 
   4  10   6       59.27        2.91     22.87 o 
   6  10   6        8.31       13.75     23.16 o 
   8  10   6      113.33      135.17     36.96 o 
 -37   1   7       87.64       59.69     26.77 o 
 -35   1   7       54.61       51.54     26.47 o 
 -33   1   7        2.82        0.46     14.93 o 
 -31   1   7        3.13       22.28     19.94 o 
 -29   1   7       12.82       23.19     17.79 o 
 -27   1   7       23.48        0.49     12.18 o 
 -25   1   7        1.47      -16.34     16.34 o 
 -23   1   7      145.67      165.35     29.43 o 
 -21   1   7       13.35       51.89     23.67 o 
 -19   1   7        5.96        0.90      9.86 o 
 -17   1   7       26.04       56.18     19.58 o 
 -15   1   7      603.99      655.01     37.38 o 
 -13   1   7       38.86        6.03     11.84 o 
 -11   1   7      108.49       88.45     12.23 o 
  -9   1   7       52.30       64.60     10.15 o 
  -7   1   7       24.83       50.14     13.76 o 
  -5   1   7        0.51        9.58      8.92 o 
  -3   1   7        6.35       -8.24      8.24 o 
  -1   1   7      325.15      264.15     16.50 o 
   1   1   7       41.37       92.05     13.35 o 
   3   1   7      228.33      212.05     16.35 o 
   5   1   7     1136.83     1134.19     30.49 o 
   7   1   7     1343.69     1215.96     40.82 o 
   9   1   7      294.60      241.13     24.20 o 
  11   1   7     1305.69     1166.64     54.26 o 
  13   1   7      452.37      444.84     34.19 o 
  15   1   7       10.47       -5.47     14.50 o 
  17   1   7        6.32       16.69     17.10 o 
  19   1   7        2.35      -10.71     16.55 o 
  21   1   7        1.76       22.59     19.75 o 
  23   1   7        0.48       -9.50     17.27 o 
  25   1   7        4.91       18.03     20.89 o 
  27   1   7        0.02       11.59     21.11 o 
 -36   2   7       13.08       21.69     21.39 o 
 -34   2   7        1.96       16.05     20.04 o 
 -32   2   7        0.35      -19.94     19.94 o 
 -30   2   7        0.02      -21.40     22.43 o 
 -28   2   7       50.85      131.77     29.15 o 
 -26   2   7        0.26       -6.38     13.84 o 
 -24   2   7        9.70       21.72     15.08 o 
 -22   2   7      380.11      318.75     29.46 o 
 -20   2   7     1367.58     1419.59     79.61 o 
 -18   2   7      988.01      999.56     48.29 o 
 -16   2   7      810.37      620.65     37.32 o 
 -14   2   7       83.71       34.79     19.80 o 
 -12   2   7        7.14       -0.37      7.22 o 
 -10   2   7      142.38      183.63     12.69 o 
  -8   2   7       24.71       66.76     16.28 o 
  -6   2   7      107.60       87.63     12.30 o 
  -4   2   7      121.06      131.13     13.25 o 
  -2   2   7       80.08       91.99     21.39 o 
   0   2   7      917.53      895.75     30.25 o 
   2   2   7      146.29      166.11     19.98 o 
   4   2   7      699.22      612.71     23.04 o 
   6   2   7      368.47      302.26     20.02 o 
   8   2   7        0.06       -6.72      8.63 o 
  10   2   7       41.27       76.02     22.95 o 
  12   2   7        2.20        9.58     12.75 o 
  14   2   7        2.57       13.31     14.31 o 
  16   2   7        2.58       17.61     17.31 o 
  18   2   7        2.25       26.21     19.45 o 
  20   2   7        3.58       12.74     17.89 o 
  22   2   7        1.18       65.65     39.61 o 
  24   2   7        7.30      -20.93     20.93 o 
  26   2   7        1.13       34.56     25.85 o 
  28   2   7        1.24       -7.24     19.02 o 
 -37   3   7       44.55       94.92     30.92 o 
 -35   3   7      237.97      264.17     55.88 o 
 -33   3   7        1.54       -9.07     19.24 o 
 -31   3   7      218.37      268.52     37.00 o 
 -29   3   7       30.65       29.41     18.31 o 
 -27   3   7       10.48       13.20     15.70 o 
 -25   3   7        6.79       21.82     17.51 o 
 -23   3   7       25.46       31.93     16.47 o 
 -21   3   7     1367.24     1210.44     58.88 o 
 -19   3   7       57.98       55.10     19.37 o 
 -17   3   7     2762.01     2614.13     95.48 o 
 -15   3   7        5.14       -6.23      8.72 o 
 -13   3   7      102.24      158.93     18.34 o 
 -11   3   7      183.00      180.77     14.91 o 
  -9   3   7       22.82       44.71     22.09 o 
  -7   3   7      861.28      854.87     36.08 o 
  -5   3   7       12.56       14.06     12.16 o 
  -3   3   7     1251.33     1165.56     43.78 o 
  -1   3   7       16.20       81.51     14.52 o 
   1   3   7      177.03      273.67     20.14 o 
   3   3   7      200.45      299.31     17.27 o 
   5   3   7       69.55       99.47     10.59 o 
   7   3   7      118.78      121.90     16.95 o 
   9   3   7       93.98       85.58     16.19 o 
  11   3   7        0.00       -8.63     13.39 o 
  13   3   7        3.54       11.54     14.54 o 
  15   3   7        5.58        5.88     14.70 o 
  17   3   7        0.00       10.29     16.86 o 
  19   3   7       31.59       41.70     20.21 o 
  21   3   7        9.26        5.88     16.31 o 
  23   3   7        1.21       14.74     26.95 o 
  25   3   7        7.42       31.70     26.53 o 
  27   3   7       16.78       90.08     44.18 o 
 -34   4   7       42.41       53.66     24.82 o 
 -32   4   7       39.74       44.41     24.06 o 
 -30   4   7      139.99      239.84     35.84 o 
 -28   4   7       44.24       26.72     19.75 o 
 -26   4   7        1.08        9.56     16.14 o 
 -24   4   7      148.15      147.43     25.83 o 
 -22   4   7      123.64      169.43     25.57 o 
 -20   4   7       82.92      169.58     25.91 o 
 -18   4   7       62.38      102.64     26.83 o 
 -16   4   7       10.87       19.04     11.27 o 
 -14   4   7      680.09      541.93     29.06 o 
 -12   4   7       19.71       21.76      9.85 o 
 -10   4   7      457.51      504.75     23.77 o 
  -8   4   7      608.71      637.82     28.22 o 
  -6   4   7      453.23      431.84     31.78 o 
  -4   4   7      846.85      769.91     33.74 o 
  -2   4   7      338.14      368.97     23.60 o 
   0   4   7      105.49      137.89     16.09 o 
   2   4   7        1.61       26.37     11.66 o 
   4   4   7       44.08        4.44      8.61 o 
   6   4   7      307.02      257.54     33.55 o 
   8   4   7        5.40       34.22     13.31 o 
  10   4   7      128.64      195.03     21.86 o 
  12   4   7        1.11      -12.40     12.40 o 
  14   4   7       36.07       15.84     16.72 o 
  16   4   7       16.17       -1.58     14.69 o 
  18   4   7       10.51       26.13     23.11 o 
  20   4   7       12.45       26.27     19.91 o 
  22   4   7        0.34       15.55     21.13 o 
  24   4   7       15.69       13.17     25.95 o 
  26   4   7        8.61       10.88     23.56 o 
 -33   5   7       16.08        4.95     20.10 o 
 -31   5   7       27.57       64.85     26.64 o 
 -29   5   7       16.59       70.55     47.60 o 
 -27   5   7       13.45        6.57     21.90 o 
 -25   5   7       11.53      -11.29     16.56 o 
 -23   5   7       32.12       47.59     21.22 o 
 -21   5   7       20.58        7.31     15.54 o 
 -19   5   7       19.43        8.28     15.36 o 
 -17   5   7       24.96        1.58     10.98 o 
 -15   5   7        9.92       -0.34     16.56 o 
 -13   5   7       28.60       30.22     11.50 o 
 -11   5   7       21.74       16.47     10.61 o 
  -9   5   7      349.93      372.81     24.61 o 
  -7   5   7     1258.81     1204.99     45.00 o 
  -5   5   7       86.63      126.59     16.51 o 
  -3   5   7      520.37      440.19     25.50 o 
  -1   5   7       42.99       26.34     11.01 o 
   1   5   7       26.54       26.08     11.75 o 
   3   5   7      101.87      117.71     14.40 o 
   5   5   7        1.15       22.74     10.23 o 
   7   5   7      118.68      106.03     18.88 o 
   9   5   7       18.54       20.03     20.76 o 
  11   5   7       54.81       51.37     17.76 o 
  13   5   7       19.51       36.78     16.14 o 
  15   5   7        0.40        5.30     18.05 o 
  17   5   7       19.50       32.02     19.83 o 
  19   5   7       39.42       32.32     27.59 o 
  21   5   7       44.40       18.98     23.00 o 
  23   5   7        7.53       37.68     31.42 o 
 -32   6   7        3.40       -3.51     24.03 o 
 -30   6   7       21.59       17.10     29.66 o 
 -28   6   7        4.77       12.99     21.07 o 
 -26   6   7        2.29       15.88     19.95 o 
 -24   6   7        3.55       27.39     23.84 o 
 -22   6   7        1.45       12.73     18.64 o 
 -20   6   7        1.52       21.33     23.87 o 
 -18   6   7       11.37       20.43     14.08 o 
 -16   6   7        5.17      -10.13     13.57 o 
 -14   6   7       85.82       60.79     13.39 o 
 -12   6   7       24.44       33.53     11.93 o 
 -10   6   7      230.84      246.48     21.09 o 
  -8   6   7        0.05        4.01      9.72 o 
  -6   6   7       38.09       46.51     12.37 o 
  -4   6   7       51.17       15.57     12.85 o 
  -2   6   7        0.02       16.60     11.64 o 
   0   6   7        6.18       16.69     11.91 o 
   2   6   7        0.41        8.57     12.26 o 
   4   6   7        0.03       -3.82     10.22 o 
   6   6   7        1.44       16.08     14.67 o 
   8   6   7       17.07       28.47     16.29 o 
  10   6   7       22.07       71.55     34.50 o 
  12   6   7        0.24        7.99     16.47 o 
  14   6   7        0.91       22.47     21.18 o 
  16   6   7       15.91       33.82     23.50 o 
  18   6   7        3.24       54.86     47.26 o 
  20   6   7       14.35        2.96     23.66 o 
  22   6   7        3.80       36.72     34.70 o 
 -29   7   7       12.77       38.73     27.30 o 
 -27   7   7        0.00       -3.84     22.54 o 
 -25   7   7        0.13      -18.43     23.44 o 
 -23   7   7       60.15      137.09     58.40 o 
 -21   7   7       85.90       76.88     26.76 o 
 -19   7   7       11.39        7.20     17.71 o 
 -17   7   7       80.80       79.78     20.58 o 
 -15   7   7      275.75      302.61     29.58 o 
 -13   7   7       22.73        4.77     14.02 o 
 -11   7   7        0.01       -9.08     11.66 o 
  -9   7   7       56.79       41.45     14.25 o 
  -7   7   7        0.18       15.38     14.05 o 
  -5   7   7        3.21       22.74     12.56 o 
  -3   7   7       17.87       16.56     12.76 o 
  -1   7   7        3.76       23.15     13.93 o 
   1   7   7        9.28       19.81     12.99 o 
   3   7   7       31.47        9.13     16.58 o 
   5   7   7        0.89       -4.75     16.73 o 
   7   7   7        0.06        5.15     14.86 o 
   9   7   7        0.19       21.89     18.12 o 
  11   7   7        0.16        4.46     18.95 o 
  13   7   7        6.49       -5.91     19.17 o 
  15   7   7        0.95      -13.75     24.26 o 
  17   7   7        1.50       45.66     44.83 o 
  19   7   7        0.00       35.94     31.64 o 
 -24   8   7        8.24       -2.96     29.57 o 
 -22   8   7       11.90       89.61    127.07 o 
 -20   8   7        1.02      -20.52     31.36 o 
 -18   8   7        0.09      192.54     80.18 o 
 -16   8   7       63.83      124.82     36.29 o 
 -14   8   7       44.23      102.95     69.45 o 
 -12   8   7       28.50       46.07     19.68 o 
 -10   8   7        4.28       18.20     21.07 o 
  -8   8   7       29.30       15.84     18.49 o 
  -6   8   7       13.35       68.15     20.78 o 
  -4   8   7       19.68       49.47     17.79 o 
  -2   8   7      110.09       96.07     25.63 o 
   0   8   7       25.60       50.78     19.25 o 
   2   8   7       37.15       36.97     18.71 o 
   4   8   7        6.66       33.99     21.63 o 
   6   8   7        1.98       33.80     20.17 o 
   8   8   7        0.31       14.64     21.57 o 
  10   8   7        6.69       13.85     20.65 o 
  12   8   7        0.29       60.03     34.99 o 
  14   8   7        0.24       -0.44     22.57 o 
 -19   9   7        0.00       -5.26     25.99 o 
 -17   9   7      124.87      125.42     43.13 o 
 -15   9   7       15.57       23.96     28.45 o 
 -13   9   7        0.21       10.35     23.67 o 
 -11   9   7        0.17        5.02     21.25 o 
  -9   9   7        9.06       28.94     20.63 o 
  -7   9   7       60.12       57.37     24.61 o 
  -5   9   7        0.44       -6.72     19.85 o 
  -3   9   7       29.68       68.57     24.78 o 
  -1   9   7       27.30       55.97     24.35 o 
   1   9   7       10.40       -6.08     19.69 o 
   3   9   7        1.93       10.51     24.08 o 
   5   9   7       44.78       87.17     45.46 o 
   7   9   7       11.97       18.07     25.04 o 
   9   9   7       12.23       38.55     35.50 o 
  -8  10   7        1.45       50.28     39.84 o 
  -6  10   7        1.19       22.06     28.59 o 
  -4  10   7        1.26       37.66     29.31 o 
  -2  10   7        8.28      -30.21     30.21 o 
   0  10   7        1.40       43.46     31.93 o 
 -36   0   8       85.49      138.07     83.65 o 
 -34   0   8        1.24        8.81     28.44 o 
 -32   0   8       38.34       -2.83     33.71 o 
 -30   0   8       65.54       76.65     39.18 o 
 -28   0   8       16.63       74.32     76.43 o 
 -26   0   8      200.20      281.94     47.26 o 
 -24   0   8       34.29       65.33     48.97 o 
 -22   0   8       81.62       28.10     27.05 o 
 -20   0   8        9.23       52.95     33.01 o 
 -18   0   8       50.05       62.88     24.13 o 
 -16   0   8        4.98       53.06     25.80 o 
 -14   0   8      394.88      298.63     37.13 o 
 -12   0   8       80.09      141.66     29.55 o 
 -10   0   8       53.97       49.62     12.32 o 
  -8   0   8      128.16      124.46     21.60 o 
  -6   0   8       77.96       66.43     41.55 o 
  -4   0   8       36.10       37.02     15.04 o 
  -2   0   8        2.76       -6.14     21.07 o 
   0   0   8        0.03       28.62     28.91 o 
   2   0   8       15.66       31.15     13.24 o 
   4   0   8       79.00      103.08     24.42 o 
   6   0   8      109.41      193.83     37.22 o 
   8   0   8      748.08      747.92     62.12 o 
  10   0   8      926.80      715.58     62.15 o 
  12   0   8      340.94      265.32     43.89 o 
  14   0   8      224.54      285.58     46.59 o 
  16   0   8       77.98      148.61     38.18 o 
  18   0   8        0.00        3.52     21.86 o 
  20   0   8       42.34       38.14     34.98 o 
  22   0   8        3.87       14.36     28.06 o 
  24   0   8       22.00       55.72     33.79 o 
 -35   1   8       22.48       18.79     22.14 o 
 -33   1   8       29.15       31.56     24.03 o 
 -31   1   8        2.11        5.39     16.47 o 
 -29   1   8      101.98      127.50     28.49 o 
 -27   1   8       16.35        8.08     20.30 o 
 -25   1   8        0.00      -13.92     15.27 o 
 -23   1   8      131.41      180.31     28.29 o 
 -21   1   8      142.85      187.29     26.04 o 
 -19   1   8      293.41      273.76     28.71 o 
 -17   1   8       98.04      114.14     22.02 o 
 -15   1   8      264.34      266.68     27.85 o 
 -13   1   8       97.43      125.96     27.83 o 
 -11   1   8      155.31      131.12     15.43 o 
  -9   1   8       12.00        7.25      9.68 o 
  -7   1   8      250.28      252.85     19.48 o 
  -5   1   8        5.41        1.54      7.73 o 
  -3   1   8       24.33       47.87     12.74 o 
  -1   1   8       14.05       55.76     17.99 o 
   1   1   8       11.20       60.65     11.24 o 
   3   1   8      329.88      189.17     20.27 o 
   5   1   8       24.58        9.15      9.71 o 
   7   1   8      363.08      447.07     31.97 o 
   9   1   8      387.33      511.58     37.26 o 
  11   1   8       18.21       24.56     18.69 o 
  13   1   8      303.06      244.06     29.39 o 
  15   1   8        6.41       25.24     18.20 o 
  17   1   8       32.95      123.71     54.37 o 
  19   1   8        3.21       18.86     18.92 o 
  21   1   8        0.36        5.91     17.37 o 
  23   1   8       21.97       -7.24     23.60 o 
  25   1   8        0.51       11.12     22.94 o 
 -36   2   8        3.16        1.00     18.22 o 
 -34   2   8      117.79      146.73     32.60 o 
 -32   2   8       49.26       41.31     23.85 o 
 -30   2   8       53.56       41.27     39.24 o 
 -28   2   8       20.25       45.72     27.35 o 
 -26   2   8        0.01       20.16     17.42 o 
 -24   2   8       95.44      125.22     32.45 o 
 -22   2   8       21.08       75.01     36.68 o 
 -20   2   8      658.85      681.04     46.07 o 
 -18   2   8      111.29      184.82     26.34 o 
 -16   2   8       30.61       61.84     20.10 o 
 -14   2   8      155.56      183.10     32.79 o 
 -12   2   8       28.67       37.34     11.59 o 
 -10   2   8        1.08        3.22      7.34 o 
  -8   2   8       10.34       27.48     10.05 o 
  -6   2   8      191.62      272.44     18.42 o 
  -4   2   8      745.79      682.41     51.90 o 
  -2   2   8       82.30       96.97     13.70 o 
   0   2   8     1226.86     1219.81     41.45 o 
   2   2   8       67.46       64.76     11.39 o 
   4   2   8      185.78      151.44     18.40 o 
   6   2   8       62.39       84.35     13.97 o 
   8   2   8       26.17        7.87     15.53 o 
  10   2   8       71.06       46.95     17.96 o 
  12   2   8       21.26       24.64     17.60 o 
  14   2   8      125.74      155.53     26.38 o 
  16   2   8        0.43        2.33     14.60 o 
  18   2   8        5.05       -1.98     15.34 o 
  20   2   8        1.58       -3.33     16.78 o 
  22   2   8        6.35       16.11     20.22 o 
  24   2   8        3.70       21.23     32.48 o 
 -35   3   8       36.84       42.60     24.29 o 
 -33   3   8      113.05      140.92     30.74 o 
 -31   3   8        2.14       14.97     21.00 o 
 -29   3   8        2.45        8.35     17.71 o 
 -27   3   8       30.43        9.34     17.65 o 
 -25   3   8       35.70      115.04     50.95 o 
 -23   3   8       10.01       29.60     17.89 o 
 -21   3   8       82.36      104.33     22.35 o 
 -19   3   8      347.63      389.68     35.86 o 
 -17   3   8      254.21      286.06     47.62 o 
 -15   3   8      323.63      316.05     30.85 o 
 -13   3   8      128.02      167.42     19.44 o 
 -11   3   8       74.55       84.77     16.00 o 
  -9   3   8       22.21       10.48     11.10 o 
  -7   3   8       73.56      102.05     19.85 o 
  -5   3   8      109.12      116.39     15.59 o 
  -3   3   8      165.77      183.48     18.38 o 
  -1   3   8      232.01      266.44     21.62 o 
   1   3   8      347.28      299.37     25.73 o 
   3   3   8        0.40       11.17     10.43 o 
   5   3   8       16.81       -1.67      9.46 o 
   7   3   8        3.03       10.30     11.15 o 
   9   3   8        6.17       -7.71     13.72 o 
  11   3   8       11.45        7.28     15.22 o 
  13   3   8        8.15       13.84     16.90 o 
  15   3   8       36.19       23.68     19.59 o 
  17   3   8       20.67       19.42     20.90 o 
  19   3   8       48.18        3.57     18.18 o 
  21   3   8       11.97        5.61     18.87 o 
  23   3   8       16.60       17.49     24.91 o 
 -32   4   8        8.74       16.58     27.89 o 
 -30   4   8        0.30        8.58     19.03 o 
 -28   4   8        5.60       12.79     18.97 o 
 -26   4   8       32.72       45.97     24.05 o 
 -24   4   8        0.60       12.61     21.94 o 
 -22   4   8        2.29        3.33     14.94 o 
 -20   4   8       62.41       80.53     22.10 o 
 -18   4   8      452.94      367.97     37.35 o 
 -16   4   8       14.60       16.60     15.90 o 
 -14   4   8      521.34      577.08     34.51 o 
 -12   4   8       83.72      144.30     19.89 o 
 -10   4   8        6.94      -10.93     13.24 o 
  -8   4   8      137.48      131.42     21.66 o 
  -6   4   8      329.82      248.02     25.56 o 
  -4   4   8      209.36      287.08     26.18 o 
  -2   4   8      193.29      241.44     24.04 o 
   0   4   8      190.05      162.94     17.28 o 
   2   4   8       84.44      116.25     20.72 o 
   4   4   8        0.83        3.46     11.23 o 
   6   4   8        0.02       -4.17     11.83 o 
   8   4   8       52.18       74.32     27.46 o 
  10   4   8       24.59       13.15     15.97 o 
  12   4   8       19.54       17.47     18.04 o 
  14   4   8       19.51        6.27     16.73 o 
  16   4   8       19.83       -4.57     17.43 o 
  18   4   8        2.05       -1.99     19.38 o 
  20   4   8        3.67       17.80     22.82 o 
  22   4   8       64.89      108.02     79.67 o 
 -31   5   8       55.78       57.28     29.68 o 
 -29   5   8       19.83       11.31     21.07 o 
 -27   5   8       11.33       32.68     29.53 o 
 -25   5   8       69.46       32.17     21.83 o 
 -23   5   8       12.36       62.54     23.27 o 
 -21   5   8       87.66      130.90     50.32 o 
 -19   5   8        1.00      -18.00     18.00 o 
 -17   5   8       99.05       93.83     31.43 o 
 -15   5   8      135.01      135.30     23.52 o 
 -13   5   8        0.14      -11.18     18.16 o 
 -11   5   8      153.98      148.97     18.77 o 
  -9   5   8      112.44      118.51     17.31 o 
  -7   5   8       11.27       12.51     11.90 o 
  -5   5   8      430.45      447.52     28.08 o 
  -3   5   8        4.26       -2.04     10.38 o 
  -1   5   8       87.32       88.32     16.39 o 
   1   5   8        2.53        8.34     10.86 o 
   3   5   8        4.59       -6.39     13.08 o 
   5   5   8       19.96       48.13     24.12 o 
   7   5   8       19.98       35.97     16.51 o 
   9   5   8       39.65      107.11     45.26 o 
  11   5   8        2.01       61.10     24.51 o 
  13   5   8        0.12       33.96     24.33 o 
  15   5   8        9.92       39.54     36.44 o 
  17   5   8        0.79      -23.57     23.57 o 
  19   5   8        0.00       25.54     23.10 o 
 -28   6   8      216.11      204.43     42.37 o 
 -26   6   8        0.38       13.26     24.91 o 
 -24   6   8       31.72        1.15     18.14 o 
 -22   6   8       49.35       71.62     25.49 o 
 -20   6   8       74.18       57.60     26.17 o 
 -18   6   8        3.92        7.31     16.50 o 
 -16   6   8        0.66       -6.17     16.99 o 
 -14   6   8       36.79       46.84     17.86 o 
 -12   6   8      111.36      144.99     24.72 o 
 -10   6   8        3.89        6.30     11.51 o 
  -8   6   8      123.37      157.70     21.71 o 
  -6   6   8       10.03       21.29     12.90 o 
  -4   6   8       71.24      102.97     20.28 o 
  -2   6   8       65.99      106.21     24.30 o 
   0   6   8        9.24       28.06     13.81 o 
   2   6   8       77.78       61.44     19.75 o 
   4   6   8        0.10       10.17     14.32 o 
   6   6   8       33.43       19.90     17.16 o 
   8   6   8        8.63       16.72     17.03 o 
  10   6   8        6.21       11.25     18.15 o 
  12   6   8        5.37        6.97     17.34 o 
  14   6   8        0.91       35.07     27.44 o 
  16   6   8        2.00      -19.06     25.61 o 
  18   6   8        4.93       88.46     84.35 o 
 -25   7   8       60.51       59.55     32.14 o 
 -23   7   8       12.06      -12.71     30.72 o 
 -21   7   8       56.24       78.86     30.59 o 
 -19   7   8        4.63       -6.67     23.73 o 
 -17   7   8        1.76      -22.66     22.66 o 
 -15   7   8       24.45       33.57     18.49 o 
 -13   7   8       14.55       26.09     16.83 o 
 -11   7   8       39.62       45.44     23.59 o 
  -9   7   8       33.58       71.46     30.68 o 
  -7   7   8        0.25       13.03     13.77 o 
  -5   7   8      346.75      339.98     30.86 o 
  -3   7   8       15.44       30.98     16.23 o 
  -1   7   8      354.22      383.51     36.11 o 
   1   7   8       49.59       84.24     29.00 o 
   3   7   8        7.71       -6.09     17.46 o 
   5   7   8        4.33       11.96     19.42 o 
   7   7   8        0.29       37.96     41.93 o 
   9   7   8        3.07       -1.40     14.57 o 
  11   7   8        0.11      -14.03     24.53 o 
  13   7   8        0.54        6.80     26.33 o 
  15   7   8        0.72       31.16     30.49 o 
 -20   8   8      182.51      207.12     59.22 o 
 -18   8   8      149.97      109.39     47.88 o 
 -16   8   8       45.42       33.01     61.31 o 
 -14   8   8      129.60      135.49     45.19 o 
 -12   8   8        6.81       34.34     26.18 o 
 -10   8   8        3.50       38.33     24.28 o 
  -8   8   8        0.21       16.61     22.29 o 
  -6   8   8       70.35       40.72     31.93 o 
  -4   8   8      173.96      156.07     32.40 o 
  -2   8   8       38.79       81.41     53.82 o 
   0   8   8      117.34      109.02     35.16 o 
   2   8   8        1.06      -16.19     22.72 o 
   4   8   8        0.01        6.97     18.38 o 
   6   8   8        2.87        7.70     20.95 o 
   8   8   8        0.07      -17.08     31.39 o 
  10   8   8        6.08      -10.77     31.40 o 
 -13   9   8        0.09       19.80     33.53 o 
 -11   9   8        2.81      -12.42     26.52 o 
  -9   9   8        0.25        9.55     33.01 o 
  -7   9   8       20.88       49.84     30.93 o 
  -5   9   8       33.65       35.25     24.74 o 
  -3   9   8        0.38       27.25     29.26 o 
  -1   9   8        9.87       45.92     32.77 o 
   1   9   8       48.40       65.16     34.72 o 
   3   9   8        0.06       59.10     38.00 o 
 -33   1   9        4.17        2.63     18.66 o 
 -31   1   9        0.38      -12.85     20.06 o 
 -29   1   9       19.47        4.92     15.94 o 
 -27   1   9        4.70       56.73     43.57 o 
 -25   1   9       15.79       36.82     19.55 o 
 -23   1   9       70.60      127.00     26.63 o 
 -21   1   9       29.02       66.11     22.56 o 
 -19   1   9       25.18       -2.43     12.91 o 
 -17   1   9      213.89      150.72     23.77 o 
 -15   1   9      198.72      196.53     26.62 o 
 -13   1   9       86.97      115.78     24.17 o 
 -11   1   9      329.96      317.95     31.70 o 
  -9   1   9        7.59        8.16     16.02 o 
  -7   1   9       42.28       61.96     12.50 o 
  -5   1   9      181.51      158.34     17.51 o 
  -3   1   9       82.39      129.16     16.69 o 
  -1   1   9        5.20        8.23      9.28 o 
   1   1   9        0.42        5.72      8.44 o 
   3   1   9      101.48      103.78     16.70 o 
   5   1   9        0.76       12.13     19.84 o 
   7   1   9        7.73       17.57     17.56 o 
   9   1   9        7.66        9.44     14.82 o 
  11   1   9        0.82       29.83     18.58 o 
  13   1   9        1.46       22.44     22.43 o 
  15   1   9        0.35      -17.06     22.46 o 
  17   1   9       21.96       62.20     26.01 o 
  19   1   9       24.16      -12.90     19.76 o 
  21   1   9        3.10      -22.97     22.97 o 
 -32   2   9       18.33      -22.02     24.72 o 
 -30   2   9        0.43       -3.22     20.90 o 
 -28   2   9        9.96       39.64     23.47 o 
 -26   2   9      125.27      107.00     26.67 o 
 -24   2   9        7.66       26.78     22.98 o 
 -22   2   9        0.98        2.04     17.14 o 
 -20   2   9      141.60      159.69     27.11 o 
 -18   2   9      150.81      196.59     29.87 o 
 -16   2   9      404.14      300.06     36.57 o 
 -14   2   9        0.12        1.42     13.61 o 
 -12   2   9      213.30      257.22     28.52 o 
 -10   2   9       42.35       67.19     17.28 o 
  -8   2   9      239.48      166.85     17.97 o 
  -6   2   9      161.51      135.62     17.01 o 
  -4   2   9      303.80      379.18     25.18 o 
  -2   2   9       23.32       66.35     13.78 o 
   0   2   9       73.38      136.93     26.00 o 
   2   2   9        2.94       21.14     15.53 o 
   4   2   9      141.01      106.08     18.94 o 
   6   2   9        0.34        3.23     14.14 o 
   8   2   9       11.17      -14.18     15.28 o 
  10   2   9       29.56        7.12     15.25 o 
  12   2   9      190.26      198.14     31.82 o 
  14   2   9        8.05       33.16     22.19 o 
  16   2   9      224.82      204.57     32.31 o 
  18   2   9        8.52       28.13     23.64 o 
  20   2   9        9.47       -3.23     19.85 o 
 -31   3   9       11.11        7.60     21.30 o 
 -29   3   9        0.64      -15.87     20.56 o 
 -27   3   9       13.33       43.79     35.27 o 
 -25   3   9       56.29       76.85     26.52 o 
 -23   3   9       77.78      139.82     28.13 o 
 -21   3   9       31.60       17.26     19.13 o 
 -19   3   9       20.78        1.48     12.99 o 
 -17   3   9      280.95      180.06     26.86 o 
 -15   3   9       67.35       89.99     23.48 o 
 -13   3   9      160.95      203.98     34.36 o 
 -11   3   9       34.22       45.92     15.65 o 
  -9   3   9       14.15       19.34     15.87 o 
  -7   3   9       44.42       28.86     22.44 o 
  -5   3   9        0.13       -9.56     11.32 o 
  -3   3   9     1099.04     1109.63     44.81 o 
  -1   3   9      268.94      272.64     22.95 o 
   1   3   9      554.92      582.68     37.06 o 
   3   3   9       91.36       54.26     17.74 o 
   5   3   9        0.07      -12.83     19.32 o 
   7   3   9       10.36       36.02     33.34 o 
   9   3   9        0.02      -13.30     18.65 o 
  11   3   9      196.42      247.70     38.52 o 
  13   3   9       96.67      116.69     29.59 o 
  15   3   9      114.76       95.49     36.28 o 
  17   3   9       95.52      107.33     32.09 o 
  19   3   9        7.55       -2.83     19.92 o 
 -30   4   9      107.80       84.27     28.16 o 
 -28   4   9        3.88       20.83     27.13 o 
 -26   4   9       49.27       78.53     39.21 o 
 -24   4   9       33.06       15.30     20.78 o 
 -22   4   9      134.48      102.45     26.71 o 
 -20   4   9      161.30      234.61     37.14 o 
 -18   4   9       35.03       11.46     21.73 o 
 -16   4   9       38.07       36.50     26.48 o 
 -14   4   9       22.07       21.05     17.41 o 
 -12   4   9       58.65       80.85     22.87 o 
 -10   4   9       51.21       92.15     30.83 o 
  -8   4   9        4.21       22.40     13.62 o 
  -6   4   9       69.51       47.62     15.36 o 
  -4   4   9       85.48       53.55     16.58 o 
  -2   4   9      387.25      451.14     30.08 o 
   0   4   9       19.48       48.93     14.29 o 
   2   4   9      111.42       66.42     21.13 o 
   4   4   9        8.57       20.12     15.14 o 
   6   4   9        3.08       14.83     18.86 o 
   8   4   9       32.13       30.86     21.07 o 
  10   4   9       23.27       21.58     20.77 o 
  12   4   9        1.96       17.19     20.60 o 
  14   4   9        0.80       20.00     22.71 o 
  16   4   9        3.60      -12.82     21.19 o 
  18   4   9       15.63        3.59     22.01 o 
 -27   5   9       58.91       39.54     24.05 o 
 -25   5   9      108.02       81.31     26.96 o 
 -23   5   9        4.50        6.77     17.74 o 
 -21   5   9        0.84       -2.06     16.56 o 
 -19   5   9       64.68       20.43     21.36 o 
 -17   5   9       21.73        7.10     19.44 o 
 -15   5   9        6.28       41.51     21.77 o 
 -13   5   9       91.62       98.31     25.00 o 
 -11   5   9       18.05        3.22     15.82 o 
  -9   5   9       69.10       85.56     21.42 o 
  -7   5   9       47.66       33.13     16.91 o 
  -5   5   9       27.18       67.99     18.87 o 
  -3   5   9        0.83        6.37     11.47 o 
  -1   5   9        0.19        9.48     12.73 o 
   1   5   9        9.56       46.66     27.11 o 
   3   5   9        0.49       13.89     15.94 o 
   5   5   9        8.64        1.89     13.63 o 
   7   5   9        1.38       -6.69     18.37 o 
   9   5   9        0.00       -4.75     18.03 o 
  11   5   9        2.39       57.14     24.05 o 
  13   5   9        7.81       -4.17     27.59 o 
  15   5   9        2.18       22.53     22.59 o 
 -24   6   9       14.36       46.34     27.34 o 
 -22   6   9        1.52       23.65     30.53 o 
 -20   6   9       13.80       14.90     21.35 o 
 -18   6   9        0.12       28.27     20.46 o 
 -16   6   9       15.42       18.39     25.99 o 
 -14   6   9       35.28       72.60     25.69 o 
 -12   6   9        3.02        1.11     19.97 o 
 -10   6   9       34.85       32.27     19.93 o 
  -8   6   9       60.91       65.43     20.97 o 
  -6   6   9        6.49        8.35     14.34 o 
  -4   6   9      156.59       95.14     24.41 o 
  -2   6   9       11.70      145.09     63.61 o 
   0   6   9        5.68       21.47     19.01 o 
   2   6   9       27.33       18.62     18.18 o 
   4   6   9        5.18       16.46     16.97 o 
   6   6   9        0.28      -26.29     26.29 o 
   8   6   9        1.03       26.78     28.44 o 
  10   6   9        2.95       11.31     25.43 o 
  12   6   9        2.44       49.61     30.96 o 
 -21   7   9       19.62        9.85     26.01 o 
 -19   7   9       19.08       25.32     26.55 o 
 -17   7   9       92.33       83.72     29.80 o 
 -15   7   9        0.00       19.40     63.12 o 
 -13   7   9       26.08       22.66     24.63 o 
 -11   7   9        2.34       -3.89     22.58 o 
  -9   7   9       14.53       42.47     26.75 o 
  -7   7   9       57.24       55.29     29.37 o 
  -5   7   9       97.14       58.15     21.43 o 
  -3   7   9       43.06       53.50     25.79 o 
  -1   7   9       16.18       21.93     27.71 o 
   1   7   9        3.81        5.84     21.11 o 
   3   7   9        1.73       12.93     21.73 o 
   5   7   9        3.42       54.41     67.82 o 
   7   7   9        7.63       -8.50     22.82 o 
   9   7   9        7.23       -6.03     24.63 o 
 -14   8   9       10.45       20.05     39.38 o 
 -12   8   9        6.44        9.03     39.40 o 
 -10   8   9       20.00       11.12     34.96 o 
  -8   8   9        0.62        7.00     26.65 o 
  -6   8   9        0.32       -2.20     26.26 o 
  -4   8   9       18.27       13.21     49.38 o 
  -2   8   9      188.78      267.84     63.81 o 
   0   8   9        0.97       -7.22     26.58 o 
   2   8   9      144.05      120.20     42.21 o 
 -30   0  10       13.01       13.25     31.65 o 
 -28   0  10        3.66      -30.03     33.60 o 
 -26   0  10       11.20       26.28     34.51 o 
 -24   0  10        7.29      -22.99     33.66 o 
 -22   0  10      280.27      231.84     89.47 o 
 -20   0  10       36.84       53.38     35.79 o 
 -18   0  10        8.49       12.92     28.26 o 
 -16   0  10       29.98       37.35     26.51 o 
 -14   0  10     1562.41     1486.94    102.85 o 
 -12   0  10      473.25      421.30     89.47 o 
 -10   0  10      858.58      766.37     71.44 o 
  -8   0  10      305.83      252.45     45.25 o 
  -6   0  10      117.55      118.76     25.89 o 
  -4   0  10        1.76        3.09     14.37 o 
  -2   0  10      211.16      147.68     26.79 o 
   0   0  10       97.86       47.10     30.45 o 
   2   0  10       30.78       44.12     25.87 o 
   4   0  10      241.77      443.38     57.39 o 
   6   0  10       60.97       72.96     34.70 o 
   8   0  10       55.43       51.87     31.18 o 
  10   0  10      103.78       56.38     33.99 o 
  12   0  10       11.16       59.09     39.91 o 
  14   0  10       10.19      -26.96     36.47 o 
  16   0  10        2.72       37.59     71.16 o 
 -29   1  10        2.97       -7.34     19.59 o 
 -27   1  10        9.30        4.60     20.58 o 
 -25   1  10       35.14       86.34     28.01 o 
 -23   1  10       26.45       49.89     23.77 o 
 -21   1  10       30.25      -12.59     17.24 o 
 -19   1  10       57.01       36.62     22.71 o 
 -17   1  10       50.67       36.96     20.31 o 
 -15   1  10        4.76       20.05     18.44 o 
 -13   1  10      230.16      223.54     31.72 o 
 -11   1  10       14.52        2.59     13.42 o 
  -9   1  10      134.95      154.85     25.46 o 
  -7   1  10      164.12      144.18     25.40 o 
  -5   1  10       53.25       44.74     16.04 o 
  -3   1  10      184.91      194.12     21.12 o 
  -1   1  10       11.15       11.00     13.01 o 
   1   1  10      156.60      163.92     26.16 o 
   3   1  10       93.94       83.21     21.75 o 
   5   1  10       28.33       43.55     20.45 o 
   7   1  10       74.31      140.73     29.00 o 
   9   1  10       33.71       -3.72     15.28 o 
  11   1  10       13.64       38.05     23.59 o 
  13   1  10      136.80      150.73     41.81 o 
  15   1  10       30.07       34.81     23.64 o 
  17   1  10       31.56       65.34     28.95 o 
 -30   2  10        0.22      -12.18     22.15 o 
 -28   2  10        8.25       21.92     24.83 o 
 -26   2  10        3.29        5.52     18.77 o 
 -24   2  10        4.18       32.58     24.31 o 
 -22   2  10       22.19        1.48     16.16 o 
 -20   2  10       47.34       30.96     22.03 o 
 -18   2  10       39.07       18.57     19.89 o 
 -16   2  10      230.22      196.01     37.00 o 
 -14   2  10      126.69      112.69     27.91 o 
 -12   2  10        8.58       -1.23     13.71 o 
 -10   2  10        6.52      -11.80     16.22 o 
  -8   2  10        4.05        9.55     18.58 o 
  -6   2  10       15.74       29.90     16.15 o 
  -4   2  10       51.65       67.40     16.66 o 
  -2   2  10        9.10       -6.60     11.78 o 
   0   2  10      300.15      249.27     26.40 o 
   2   2  10        1.34       39.33     20.80 o 
   4   2  10      122.40      150.65     27.45 o 
   6   2  10        3.55        6.23     18.14 o 
   8   2  10        0.68        6.48     17.23 o 
  10   2  10       41.91       62.15     35.84 o 
  12   2  10       46.62       29.20     25.04 o 
  14   2  10      127.35      136.84     34.15 o 
  16   2  10        1.04        3.33     19.14 o 
 -27   3  10        8.50       13.90     29.99 o 
 -25   3  10        0.48       12.02     20.06 o 
 -23   3  10        0.01       -0.76     20.38 o 
 -21   3  10        0.35      -15.57     18.69 o 
 -19   3  10       20.02       37.18     23.03 o 
 -17   3  10        1.07        9.88     17.66 o 
 -15   3  10       41.11       25.68     21.38 o 
 -13   3  10        1.60       26.70     19.78 o 
 -11   3  10        5.09       33.31     21.43 o 
  -9   3  10       47.05       13.21     19.01 o 
  -7   3  10        0.11       -1.74     12.99 o 
  -5   3  10       14.23        6.74     13.41 o 
  -3   3  10       11.10       23.69     14.57 o 
  -1   3  10      150.39      137.04     23.43 o 
   1   3  10       34.42       19.19     17.29 o 
   3   3  10       29.74       21.22     20.62 o 
   5   3  10        0.60       28.12     20.37 o 
   7   3  10       26.77       -3.34     16.75 o 
   9   3  10        1.83        6.04     17.19 o 
  11   3  10       20.74       17.27     20.83 o 
  13   3  10       27.35       77.30     31.41 o 
  15   3  10       15.77       37.51     23.81 o 
 -26   4  10        8.96       -9.50     21.83 o 
 -24   4  10        2.34       65.02     35.39 o 
 -22   4  10        0.57       23.25     40.08 o 
 -20   4  10       15.90       30.85     23.15 o 
 -18   4  10        6.10      -22.03     23.06 o 
 -16   4  10        6.50       14.42     21.38 o 
 -14   4  10        5.24       -2.26     25.67 o 
 -12   4  10        1.61        3.63     20.27 o 
 -10   4  10        0.02        2.48     16.16 o 
  -8   4  10        1.38        7.89     16.60 o 
  -6   4  10       39.59       51.48     20.81 o 
  -4   4  10       23.93       42.26     18.49 o 
  -2   4  10        0.32       10.16     15.51 o 
   0   4  10        7.74       -3.34     14.14 o 
   2   4  10        9.32       30.04     32.86 o 
   4   4  10        3.15        7.10     18.27 o 
   6   4  10       12.60       16.08     19.26 o 
   8   4  10        0.16       -9.34     20.60 o 
  10   4  10       19.28        8.14     20.74 o 
  12   4  10        0.82       -0.13     19.79 o 
 -23   5  10       17.47       33.36     25.77 o 
 -21   5  10        0.47        9.71     22.92 o 
 -19   5  10        3.05        3.96     18.47 o 
 -17   5  10       23.31       76.84     36.40 o 
 -15   5  10        3.13       30.43     26.29 o 
 -13   5  10       19.21       44.83     25.16 o 
 -11   5  10       16.30       25.90     22.20 o 
  -9   5  10        1.04       -6.48     16.71 o 
  -7   5  10        7.14       37.34     33.42 o 
  -5   5  10        0.58       30.35     22.15 o 
  -3   5  10        0.36        2.59     15.27 o 
  -1   5  10        7.91       11.63     16.25 o 
   1   5  10       27.82       30.39     18.72 o 
   3   5  10        2.36      -25.89     25.89 o 
   5   5  10       22.03       69.89     27.06 o 
   7   5  10       15.54       -5.35     19.25 o 
   9   5  10        5.85       14.23     22.34 o 
 -20   6  10        7.98       10.16     21.62 o 
 -18   6  10        7.96       15.67     23.99 o 
 -16   6  10        6.12       33.24     28.35 o 
 -14   6  10       28.52       62.06     53.62 o 
 -12   6  10        2.89       16.73     21.98 o 
 -10   6  10       29.81       11.77     19.10 o 
  -8   6  10        4.14        1.33     20.82 o 
  -6   6  10        1.99       52.72     33.24 o 
  -4   6  10       14.94        9.84     22.06 o 
  -2   6  10        0.04       27.07     29.07 o 
   0   6  10      104.55       69.25     28.43 o 
   2   6  10       31.67       87.58     42.42 o 
   4   6  10      131.10      121.11     38.58 o 
   6   6  10       50.86       -6.23     29.64 o 
 -11   7  10        1.17       61.84     46.19 o 
  -9   7  10       13.05       12.48     50.77 o 
  -7   7  10        0.99      -10.00     35.27 o 
  -5   7  10       31.22       -0.55     44.67 o 
  -3   7  10        1.24       37.27     36.57 o 
  -1   7  10       64.98       38.84     58.54 o 
 -25   1  11        6.82      -18.86     23.75 o 
 -23   1  11        0.33       -1.46     19.95 o 
 -21   1  11        1.87        1.43     19.18 o 
 -19   1  11      158.42      145.90     32.71 o 
 -17   1  11      223.01      202.19     35.84 o 
 -15   1  11        2.25      -13.82     22.96 o 
 -13   1  11      256.07      337.18     37.57 o 
 -11   1  11      349.55      351.48     49.89 o 
  -9   1  11        7.32       44.76     23.95 o 
  -7   1  11      110.39      149.62     32.64 o 
  -5   1  11        2.08        4.82     20.00 o 
  -3   1  11        1.25      -19.70     28.84 o 
  -1   1  11        1.21        9.81     16.99 o 
   1   1  11        0.24        3.27     16.61 o 
   3   1  11        6.88       41.89     25.71 o 
   5   1  11        1.42      -19.81     22.95 o 
   7   1  11       11.27       40.24     38.21 o 
   9   1  11        4.53       13.69     22.95 o 
 -24   2  11       21.12       31.23     22.81 o 
 -22   2  11        6.21       21.10     23.01 o 
 -20   2  11        7.35      -12.81     21.96 o 
 -18   2  11        8.44      -24.98     24.98 o 
 -16   2  11        0.04       22.78     22.40 o 
 -14   2  11        0.53        7.12     16.04 o 
 -12   2  11        0.07       -8.32     18.01 o 
 -10   2  11       39.87       57.26     24.24 o 
  -8   2  11       16.29       33.48     24.73 o 
  -6   2  11       10.05       33.87     26.98 o 
  -4   2  11       28.26        6.06     20.63 o 
  -2   2  11        0.45       24.19     29.81 o 
   0   2  11        5.01       -0.30     14.30 o 
   2   2  11        1.19        6.00     27.03 o 
   4   2  11       22.76       27.46     27.59 o 
   6   2  11        0.70       34.07     28.31 o 
   8   2  11       22.25       27.13     25.19 o 
  10   2  11        0.03        0.52     43.97 o 
 -23   3  11        0.07      -10.58     21.59 o 
 -21   3  11        1.93        5.89     20.63 o 
 -19   3  11        0.91        8.47     21.22 o 
 -17   3  11        1.51      -22.43     22.43 o 
 -15   3  11        0.90       15.49     29.19 o 
 -13   3  11       34.73       21.14     22.22 o 
 -11   3  11        0.12        7.50     22.43 o 
  -9   3  11       16.61       18.80     22.24 o 
  -7   3  11       28.75       77.76     63.12 o 
  -5   3  11        0.15       18.27     23.82 o 
  -3   3  11        7.34       11.82     27.16 o 
  -1   3  11        0.72       12.31     33.54 o 
   1   3  11       24.33       23.15     24.55 o 
   3   3  11        2.08       23.29     22.88 o 
   5   3  11        5.42       38.96     37.00 o 
   7   3  11        0.70        0.82     17.33 o 
 -20   4  11        1.60       32.33     26.42 o 
 -18   4  11       10.18       -2.15     20.94 o 
 -16   4  11        0.26       23.83     22.98 o 
 -14   4  11        4.69       23.16     24.35 o 
 -12   4  11        1.91       35.65     30.83 o 
 -10   4  11        0.06        7.79     19.99 o 
  -8   4  11        0.09       17.54     44.02 o 
  -6   4  11        3.29       20.68     26.08 o 
  -4   4  11        0.58       -7.94     28.52 o 
  -2   4  11        1.91       84.89     79.21 o 
   0   4  11        0.22       14.94     24.81 o 
   2   4  11       16.46       53.82     31.99 o 
   4   4  11        7.52        8.00     22.52 o 
 -15   5  11        0.17       -6.34     21.22 o 
 -13   5  11       22.44       88.03     30.64 o 
 -11   5  11        1.99        7.28     25.87 o 
  -9   5  11        0.28       49.20     32.86 o 
  -7   5  11        1.87       25.02     29.25 o 
  -5   5  11       22.88        9.60     27.48 o 
  -3   5  11       44.51       55.57    115.14 o 
  -1   5  11        2.60       15.54     53.27 o 
   1   5  11      124.37      137.05     66.31 o 
 -18   0  12       10.49      -10.01     34.29 o 
 -16   0  12       80.43       57.86     42.38 o 
 -14   0  12      129.30       53.55    101.96 o 
 -12   0  12        7.09       57.55     39.65 o 
 -10   0  12      125.98      280.49    108.48 o 
  -8   0  12       11.88       48.00     67.14 o 
  -6   0  12        2.87      -29.69     49.94 o 
  -4   0  12        1.74      -38.29     51.05 o 
  -2   0  12        1.99      -12.21     41.34 o 
   0   0  12       11.27       33.01     47.44 o 
 -17   1  12        3.35      -13.87     22.10 o 
 -15   1  12        1.47       43.05     23.98 o 
 -13   1  12       22.42       19.27     25.55 o 
 -11   1  12       15.73      -15.31     25.19 o 
  -9   1  12       22.60       16.16     34.00 o 
  -7   1  12        0.27       10.54     32.57 o 
  -5   1  12        6.52        7.22     30.18 o 
  -3   1  12        0.00       15.99     34.17 o 
  -1   1  12        0.52      -23.19     35.04 o 
   1   1  12        5.40      -33.57     50.22 o 
 -14   2  12        0.00      -24.48     24.67 o 
 -12   2  12       13.09        3.87     25.06 o 
 -10   2  12        9.01       -9.09     39.40 o 
  -8   2  12        0.10       11.40     35.05 o 
  -6   2  12        6.89        7.90     36.52 o 
  -4   2  12        0.76       16.94     39.50 o 
  -2   2  12        1.14       13.76     37.05 o 
  -9   3  12        0.39       -5.95     35.83 o 
                                                 
